# Supplementary material for: N-(2,5-Dimethoxy­phen­yl)-4-nitro­benzene­sulfonamide
Source: Acta Crystallogr Sect E Struct Rep Online. 2009 Jul 22;65(Pt 8):o1939. doi: 10.1107/S1600536809027962 (PMC2977360; doi:10.1107/S1600536809027962)
Supplement: Supplementary file 1 [file e-65-o1939-sup1.cif]

##############################################################################
###                                                                        ###
###        Electronic paper (Acta Crystallographica Section E)             ###
###                                                                        ###
##############################################################################
#                                                                            #
# This CIF contains the data in a paper accepted for publication in Acta     #
# Crystallographica Section E. It conforms to the requirements of Notes      #
# for Authors for Section E, and has been peer reviewed under the auspices   #
# of the IUCr Commission on Journals.                                        #
#                                                                            #
# Full details of the Crystallographic Information File format               #
# are given in the paper "The Crystallographic Information File (CIF):       #
# a New Standard Archive File for Crystallography" by S. R. Hall, F. H.      #
# Allen and I. D. Brown [Acta Cryst. (1991), A47, 655-685].                  #
#                                                                            #
# The current version of the core CIF dictionary is obtainable from          #
# ftp://ftp.iucr.org/pub/cif_core.dic. The current version number is 2.4.    #
#                                                                            #
# Software is freely available for graphical display of the structure(s) in  #
# this CIF.  For information consult the CIF home page http://www.iucr.org/  #
# cif/home.html                                                              #
#                                                                            #
# This file may be used for bona fide research purposes within the           #
# scientific community so long as proper attribution is given to the journal # 
# article from which it was obtained.                                        #
#                                                                            #
##############################################################################
                                             
data_global
_audit_creation_method     'SHELXL-97'
_journal_date_recd_electronic     2009-07-06
_journal_date_accepted     2009-07-16
_journal_name_full     'Acta Crystallographica, Section E'
_journal_year     2009
_journal_volume     65
_journal_issue      8
_journal_page_first     o1939
_journal_page_last     o1939
_journal_paper_category     QO
_journal_coeditor_code     CI2846
_publ_contact_author_name     'Professor Y. Wu'
_publ_contact_author_address
;
Key Laboratory of Drug Targeting of Education Ministry
West China School of Pharmacy
Sichuan University, No. 17, Block 3, Southern Renmin Road,
Chengdu, 610041
P.R.China
;
_publ_contact_author_email     wyong@scu.edu.cn
_publ_contact_author_fax     '86-28-85503666'
_publ_contact_author_phone     '86-28-85503666'
_publ_section_title
;
<i>N</i>-(2,5-Dimethoxyphenyl)-4-nitrobenzenesulfonamide
;
loop_
    _publ_author_name
    _publ_author_address
    'Zhang, Guo-Yao'
;
    Key Laboratory of Drug Targeting of the Education Ministry
    West China School of Pharmacy
    Sichuan University
    Chengdu 610041
    People's Republic of China
;
    'Qian, Shan'
;
    Key Laboratory of Drug Targeting of the Education Ministry
    West China School of Pharmacy
    Sichuan University
    Chengdu 610041
    People's Republic of China
;
    'Li, Xiao-Cen'
;
    Key Laboratory of Drug Targeting of the Education Ministry
    West China School of Pharmacy
    Sichuan University
    Chengdu 610041
    People's Republic of China
;
    'Wu, Yong'
;
    Key Laboratory of Drug Targeting of the Education Ministry
    West China School of Pharmacy
    Sichuan University
    Chengdu 610041
    People's Republic of China
;
data_I
_audit_creation_method     SHELXL-97
_chemical_name_systematic
;
<i>N</i>-(2,5-Dimethoxyphenyl)-4-nitrobenzenesulfonamide
;
_chemical_name_common     ?
_chemical_formula_moiety     'C14 H14 N2 O6 S'
_chemical_formula_sum     'C14 H14 N2 O6 S'
_chemical_formula_iupac     'C14 H14 N2 O6 S'
_chemical_formula_weight     338.33
_symmetry_cell_setting     Orthorhombic
_symmetry_space_group_name_H-M     'P b c a'
_symmetry_space_group_name_Hall     '-P 2ac 2ab'
loop_
    _symmetry_equiv_pos_as_xyz
    'x, y, z'
    '-x+1/2, -y, z+1/2'
    'x+1/2, -y+1/2, -z'
    '-x, y+1/2, -z+1/2'
    '-x, -y, -z'
    'x-1/2, y, -z-1/2'
    '-x-1/2, y-1/2, z'
    'x, -y-1/2, z-1/2'
_cell_length_a     14.532(4)
_cell_length_b     12.375(4)
_cell_length_c     17.311(4)
_cell_angle_alpha     90.00
_cell_angle_beta     90.00
_cell_angle_gamma     90.00
_cell_volume     3113.2(14)
_cell_formula_units_Z     8
_cell_measurement_reflns_used     32
_cell_measurement_theta_min     4.30
_cell_measurement_theta_max     7.53
_cell_measurement_temperature     292(2)
_exptl_crystal_description     Block
_exptl_crystal_colour     colourless
_exptl_crystal_size_max     0.48
_exptl_crystal_size_mid     0.44
_exptl_crystal_size_min     0.42
_exptl_crystal_density_diffrn     1.444
_exptl_crystal_density_meas     ?
_exptl_crystal_density_method     'not measured'
_exptl_crystal_F_000     1408
_exptl_absorpt_coefficient_mu     0.241
_exptl_absorpt_correction_type     sphere
_exptl_absorpt_process_details     '(WinGX; Farrugia, 1999)'
_exptl_absorpt_correction_T_min     0.8933
_exptl_absorpt_correction_T_max     0.9057
_exptl_special_details
;
;
_diffrn_ambient_temperature     292(2)
_diffrn_radiation_type     MoK\a
_diffrn_radiation_wavelength     0.71073
_diffrn_radiation_source     'fine-focus sealed tube'
_diffrn_radiation_monochromator     graphite
_diffrn_measurement_device_type     'Enraf--Nonius CAD-4'
_diffrn_measurement_method     \w/2\q
_diffrn_detector_area_resol_mean     ?
_diffrn_reflns_number     4003
_diffrn_reflns_av_R_equivalents     0.0044
_diffrn_reflns_av_sigmaI/netI     0.0336
_diffrn_reflns_theta_min     2.35
_diffrn_reflns_theta_max     25.44
_diffrn_reflns_theta_full     25.44
_diffrn_measured_fraction_theta_max     0.988
_diffrn_measured_fraction_theta_full     0.988
_diffrn_reflns_limit_h_min     -17
_diffrn_reflns_limit_h_max     10
_diffrn_reflns_limit_k_min     -2
_diffrn_reflns_limit_k_max     14
_diffrn_reflns_limit_l_min     -11
_diffrn_reflns_limit_l_max     20
_diffrn_standards_number     3
_diffrn_standards_interval_count     200
_diffrn_standards_interval_time     ?
_diffrn_standards_decay_%     0.884
_refine_special_details
;
Refinement of <i>F</i>^2^ against ALL reflections. The weighted <i>R</i>-factor
<i>wR</i> and goodness of fit <i>S</i> are based on <i>F</i>^2^, conventional
<i>R</i>-factors <i>R</i> are based on <i>F</i>, with <i>F</i> set to zero for
negative <i>F</i>^2^. The threshold expression of <i>F</i>^2^ >
\s(<i>F</i>^2^) is used only for calculating <i>R</i>-factors(gt) <i>etc</i>.
and is not relevant to the choice of reflections for refinement.
<i>R</i>-factors based on <i>F</i>^2^ are statistically about twice as large
as those based on <i>F</i>, and <i>R</i>- factors based on ALL data will be
even larger.
;
_reflns_number_total     2877
_reflns_number_gt     1790
_reflns_threshold_expression     I>2\s(I)
_refine_ls_structure_factor_coef     Fsqd
_refine_ls_matrix_type     full
_refine_ls_R_factor_all     0.0884
_refine_ls_R_factor_gt     0.0398
_refine_ls_wR_factor_gt     0.1079
_refine_ls_wR_factor_ref     0.1209
_refine_ls_goodness_of_fit_ref     1.060
_refine_ls_restrained_S_all     1.060
_refine_ls_number_reflns     2877
_refine_ls_number_parameters     214
_refine_ls_number_restraints     0
_refine_ls_hydrogen_treatment     mixed
_refine_ls_weighting_scheme     calc
_refine_ls_weighting_details
         'calc w=1/[\s^2^(Fo^2^)+(0.0632P)^2^+0.3387P] where P=(Fo^2^+2Fc^2^)/3'
_atom_sites_solution_hydrogens     mixed
_atom_sites_solution_primary     direct
_atom_sites_solution_secondary     difmap
_refine_ls_shift/su_max     0.001
_refine_ls_shift/su_mean     0.000
_refine_diff_density_max     0.202
_refine_diff_density_min     -0.322
_refine_ls_extinction_method     none
_refine_ls_extinction_coef     ?
loop_
    _atom_type_symbol
    _atom_type_description
    _atom_type_scat_dispersion_real
    _atom_type_scat_dispersion_imag
    _atom_type_scat_source
    'C' 'C' 0.0033 0.0016
                         'International Tables Vol C Tables 4.2.6.8 and 6.1.1.4'
    'H' 'H' 0.0000 0.0000
                         'International Tables Vol C Tables 4.2.6.8 and 6.1.1.4'
    'O' 'O' 0.0106 0.0060
                         'International Tables Vol C Tables 4.2.6.8 and 6.1.1.4'
    'N' 'N' 0.0061 0.0033
                         'International Tables Vol C Tables 4.2.6.8 and 6.1.1.4'
    'S' 'S' 0.1246 0.1234
                         'International Tables Vol C Tables 4.2.6.8 and 6.1.1.4'
_computing_data_collection     'DIFRAC (Gabe & White, 1993)'
_computing_cell_refinement     'DIFRAC (Gabe & White, 1993)'
_computing_data_reduction     'NRCVAX (Gabe <i>et al.</i>, 1989)'
_computing_structure_solution     'SHELXS97 (Sheldrick, 2008)'
_computing_structure_refinement     'SHELXL97 (Sheldrick, 2008)'
_computing_molecular_graphics     'ORTEP-3 (Farrugia, 1997)'
_computing_publication_material     'SHELXL97 (Sheldrick, 2008)'
loop_
    _atom_site_type_symbol
    _atom_site_label
    _atom_site_fract_x
    _atom_site_fract_y
    _atom_site_fract_z
    _atom_site_U_iso_or_equiv
    _atom_site_adp_type
    _atom_site_calc_flag
    _atom_site_refinement_flags
    _atom_site_occupancy
    _atom_site_disorder_assembly
    _atom_site_disorder_group
    S S1 0.06666(4) 0.69183(6) 0.38224(3) 0.0473(2) Uani d . 1 . .
    N N1 0.05816(14) 0.7151(2) 0.28983(13) 0.0530(6) Uani d . 1 . .
    H H1N 0.0834(18) 0.669(2) 0.2672(16) 0.057(10) Uiso d . 1 . .
    N N2 -0.23262(16) 0.3748(2) 0.44664(14) 0.0662(7) Uani d . 1 . .
    O O1 -0.20633(15) 0.94720(18) 0.27633(11) 0.0854(7) Uani d . 1 . .
    O O2 0.00947(13) 0.61834(17) 0.16246(10) 0.0731(6) Uani d . 1 . .
    O O3 0.15329(11) 0.63919(17) 0.39190(10) 0.0624(5) Uani d . 1 . .
    O O4 0.04683(13) 0.78981(14) 0.42213(10) 0.0615(5) Uani d . 1 . .
    O O5 -0.30528(13) 0.40717(19) 0.47199(13) 0.0831(7) Uani d . 1 . .
    O O6 -0.21642(16) 0.28124(19) 0.43150(18) 0.1057(9) Uani d . 1 . .
    C C1 -0.02551(15) 0.7501(2) 0.25371(14) 0.0452(6) Uani d . 1 . .
    C C2 -0.07889(17) 0.8326(2) 0.28188(15) 0.0549(7) Uani d . 1 . .
    H H2 -0.0618 0.8681 0.3270 0.066 Uiso calc R 1 . .
    C C3 -0.15884(18) 0.8634(2) 0.24300(15) 0.0569(7) Uani d . 1 . .
    C C4 -0.18336(17) 0.8124(2) 0.17588(15) 0.0562(7) Uani d . 1 . .
    H H4 -0.2366 0.8329 0.1499 0.067 Uiso calc R 1 . .
    C C5 -0.12900(19) 0.7305(2) 0.14695(15) 0.0576(7) Uani d . 1 . .
    H H5 -0.1456 0.6966 0.1011 0.069 Uiso calc R 1 . .
    C C6 -0.04991(17) 0.6982(2) 0.18527(14) 0.0495(6) Uani d . 1 . .
    C C7 -0.2851(2) 0.9874(3) 0.23675(18) 0.0916(11) Uani d . 1 . .
    H H7A -0.2688 1.0047 0.1844 0.137 Uiso calc R 1 . .
    H H7B -0.3071 1.0512 0.2623 0.137 Uiso calc R 1 . .
    H H7C -0.3325 0.9334 0.2368 0.137 Uiso calc R 1 . .
    C C8 -0.0013(2) 0.5726(3) 0.08822(16) 0.0856(11) Uani d . 1 . .
    H H8A -0.0571 0.5312 0.0866 0.128 Uiso calc R 1 . .
    H H8B 0.0501 0.5263 0.0772 0.128 Uiso calc R 1 . .
    H H8C -0.0041 0.6292 0.0504 0.128 Uiso calc R 1 . .
    C C9 -0.02178(15) 0.59843(19) 0.40462(12) 0.0392(5) Uani d . 1 . .
    C C10 -0.00660(16) 0.4902(2) 0.39088(14) 0.0518(6) Uani d . 1 . .
    H H10 0.0498 0.4670 0.3716 0.062 Uiso calc R 1 . .
    C C11 -0.07563(18) 0.4167(2) 0.40591(15) 0.0542(7) Uani d . 1 . .
    H H11 -0.0664 0.3432 0.3978 0.065 Uiso calc R 1 . .
    C C12 -0.15815(16) 0.4544(2) 0.43310(14) 0.0474(6) Uani d . 1 . .
    C C13 -0.17421(17) 0.5610(2) 0.44706(15) 0.0536(7) Uani d . 1 . .
    H H13 -0.2310 0.5838 0.4657 0.064 Uiso calc R 1 . .
    C C14 -0.10508(15) 0.6342(2) 0.43313(15) 0.0494(6) Uani d . 1 . .
    H H14 -0.1144 0.7073 0.4428 0.059 Uiso calc R 1 . .
loop_
    _atom_site_aniso_label
    _atom_site_aniso_U_11
    _atom_site_aniso_U_22
    _atom_site_aniso_U_33
    _atom_site_aniso_U_12
    _atom_site_aniso_U_13
    _atom_site_aniso_U_23
    S1 0.0389(3) 0.0590(4) 0.0440(3) -0.0088(3) -0.0050(3) 0.0049(3)
    N1 0.0418(12) 0.0706(17) 0.0467(12) -0.0002(12) 0.0015(9) 0.0032(12)
    N2 0.0512(15) 0.0693(18) 0.0780(16) -0.0135(13) -0.0120(12) 0.0180(14)
    O1 0.0911(14) 0.0898(16) 0.0751(13) 0.0359(14) -0.0083(11) -0.0015(12)
    O2 0.0859(14) 0.0786(14) 0.0547(12) 0.0178(12) -0.0074(10) -0.0102(11)
    O3 0.0344(9) 0.0884(14) 0.0645(11) -0.0040(9) -0.0062(8) 0.0152(10)
    O4 0.0738(12) 0.0565(11) 0.0541(11) -0.0146(10) -0.0101(9) -0.0053(10)
    O5 0.0478(11) 0.0999(18) 0.1017(16) -0.0122(12) 0.0057(11) 0.0330(14)
    O6 0.0880(17) 0.0563(15) 0.173(3) -0.0261(13) -0.0048(17) 0.0040(16)
    C1 0.0409(12) 0.0526(14) 0.0422(12) -0.0101(13) -0.0033(11) 0.0099(13)
    C2 0.0566(15) 0.0624(18) 0.0458(13) -0.0020(14) -0.0048(12) 0.0002(13)
    C3 0.0563(15) 0.0618(17) 0.0525(15) 0.0030(14) 0.0020(12) 0.0101(14)
    C4 0.0475(14) 0.0632(18) 0.0577(15) -0.0060(14) -0.0077(12) 0.0131(15)
    C5 0.0602(17) 0.0620(18) 0.0505(15) -0.0190(15) -0.0130(12) 0.0054(14)
    C6 0.0533(14) 0.0506(15) 0.0446(13) -0.0061(13) 0.0019(11) 0.0057(13)
    C7 0.082(2) 0.105(3) 0.088(2) 0.036(2) 0.0062(18) 0.030(2)
    C8 0.128(3) 0.078(2) 0.0505(17) 0.016(2) -0.0012(17) -0.0066(17)
    C9 0.0350(12) 0.0436(13) 0.0389(12) 0.0026(11) -0.0008(9) 0.0004(11)
    C10 0.0390(12) 0.0553(16) 0.0612(16) 0.0061(12) 0.0085(11) -0.0058(13)
    C11 0.0547(15) 0.0425(14) 0.0653(16) 0.0039(13) 0.0012(12) -0.0019(13)
    C12 0.0391(13) 0.0484(15) 0.0548(14) -0.0044(12) -0.0053(11) 0.0091(12)
    C13 0.0360(13) 0.0545(16) 0.0703(17) 0.0073(12) 0.0093(12) 0.0041(14)
    C14 0.0427(13) 0.0409(14) 0.0646(15) 0.0075(12) 0.0074(12) 0.0013(13)
_geom_special_details
;
All e.s.d.'s (except the e.s.d. in the dihedral angle between two l.s. planes)
are estimated using the full covariance matrix. The cell e.s.d.'s are taken
into account individually in the estimation of e.s.d.'s in distances, angles
and torsion angles; correlations between e.s.d.'s in cell parameters are only
used when they are defined by crystal symmetry. An approximate (isotropic)
treatment of cell e.s.d.'s is used for estimating e.s.d.'s involving l.s.
planes.
;
loop_
    _geom_bond_atom_site_label_1
    _geom_bond_atom_site_label_2
    _geom_bond_site_symmetry_2
    _geom_bond_distance
    _geom_bond_publ_flag
    S1 O4 . 1.4249(19) ?
    S1 O3 . 1.4273(18) ?
    S1 N1 . 1.630(2) ?
    S1 C9 . 1.771(2) ?
    N1 C1 . 1.434(3) ?
    N1 H1N . 0.78(3) ?
    N2 O6 . 1.210(3) ?
    N2 O5 . 1.212(3) ?
    N2 C12 . 1.482(3) ?
    O1 C3 . 1.373(3) ?
    O1 C7 . 1.424(3) ?
    O2 C6 . 1.370(3) ?
    O2 C8 . 1.413(3) ?
    C1 C2 . 1.372(3) ?
    C1 C6 . 1.393(3) ?
    C2 C3 . 1.396(3) ?
    C2 H2 . 0.93 ?
    C3 C4 . 1.370(4) ?
    C4 C5 . 1.379(4) ?
    C4 H4 . 0.93 ?
    C5 C6 . 1.386(3) ?
    C5 H5 . 0.93 ?
    C7 H7A . 0.96 ?
    C7 H7B . 0.96 ?
    C7 H7C . 0.96 ?
    C8 H8A . 0.96 ?
    C8 H8B . 0.96 ?
    C8 H8C . 0.96 ?
    C9 C10 . 1.378(4) ?
    C9 C14 . 1.380(3) ?
    C10 C11 . 1.379(3) ?
    C10 H10 . 0.93 ?
    C11 C12 . 1.371(3) ?
    C11 H11 . 0.93 ?
    C12 C13 . 1.360(3) ?
    C13 C14 . 1.374(3) ?
    C13 H13 . 0.93 ?
    C14 H14 . 0.93 ?
loop_
    _geom_angle_atom_site_label_1
    _geom_angle_atom_site_label_2
    _geom_angle_atom_site_label_3
    _geom_angle_site_symmetry_1
    _geom_angle_site_symmetry_3
    _geom_angle
    _geom_angle_publ_flag
    O4 S1 O3 . . 120.67(12) ?
    O4 S1 N1 . . 108.06(13) ?
    O3 S1 N1 . . 105.22(11) ?
    O4 S1 C9 . . 107.61(11) ?
    O3 S1 C9 . . 108.45(11) ?
    N1 S1 C9 . . 105.95(11) ?
    C1 N1 S1 . . 123.06(17) ?
    C1 N1 H1N . . 114(2) ?
    S1 N1 H1N . . 109(2) ?
    O6 N2 O5 . . 124.4(3) ?
    O6 N2 C12 . . 117.4(3) ?
    O5 N2 C12 . . 118.3(3) ?
    C3 O1 C7 . . 117.8(2) ?
    C6 O2 C8 . . 118.8(2) ?
    C2 C1 C6 . . 120.1(2) ?
    C2 C1 N1 . . 123.3(2) ?
    C6 C1 N1 . . 116.6(2) ?
    C1 C2 C3 . . 120.2(2) ?
    C1 C2 H2 . . 119.9 ?
    C3 C2 H2 . . 119.9 ?
    C4 C3 O1 . . 125.0(2) ?
    C4 C3 C2 . . 120.0(3) ?
    O1 C3 C2 . . 115.0(2) ?
    C3 C4 C5 . . 119.9(2) ?
    C3 C4 H4 . . 120.1 ?
    C5 C4 H4 . . 120.1 ?
    C4 C5 C6 . . 120.9(2) ?
    C4 C5 H5 . . 119.6 ?
    C6 C5 H5 . . 119.6 ?
    O2 C6 C5 . . 126.3(2) ?
    O2 C6 C1 . . 114.7(2) ?
    C5 C6 C1 . . 119.0(2) ?
    O1 C7 H7A . . 109.5 ?
    O1 C7 H7B . . 109.5 ?
    H7A C7 H7B . . 109.5 ?
    O1 C7 H7C . . 109.5 ?
    H7A C7 H7C . . 109.5 ?
    H7B C7 H7C . . 109.5 ?
    O2 C8 H8A . . 109.5 ?
    O2 C8 H8B . . 109.5 ?
    H8A C8 H8B . . 109.5 ?
    O2 C8 H8C . . 109.5 ?
    H8A C8 H8C . . 109.5 ?
    H8B C8 H8C . . 109.5 ?
    C10 C9 C14 . . 120.9(2) ?
    C10 C9 S1 . . 118.70(18) ?
    C14 C9 S1 . . 120.34(19) ?
    C9 C10 C11 . . 119.5(2) ?
    C9 C10 H10 . . 120.3 ?
    C11 C10 H10 . . 120.3 ?
    C12 C11 C10 . . 118.4(2) ?
    C12 C11 H11 . . 120.8 ?
    C10 C11 H11 . . 120.8 ?
    C13 C12 C11 . . 122.8(2) ?
    C13 C12 N2 . . 119.4(2) ?
    C11 C12 N2 . . 117.8(2) ?
    C12 C13 C14 . . 118.9(2) ?
    C12 C13 H13 . . 120.6 ?
    C14 C13 H13 . . 120.6 ?
    C13 C14 C9 . . 119.5(2) ?
    C13 C14 H14 . . 120.3 ?
    C9 C14 H14 . . 120.3 ?
loop_
    _geom_torsion_atom_site_label_1
    _geom_torsion_atom_site_label_2
    _geom_torsion_atom_site_label_3
    _geom_torsion_atom_site_label_4
    _geom_torsion_site_symmetry_1
    _geom_torsion_site_symmetry_2
    _geom_torsion_site_symmetry_3
    _geom_torsion_site_symmetry_4
    _geom_torsion
    _geom_torsion_publ_flag
    O4 S1 N1 C1 . . . . -61.0(2) ?
    O3 S1 N1 C1 . . . . 168.9(2) ?
    C9 S1 N1 C1 . . . . 54.1(2) ?
    S1 N1 C1 C2 . . . . 47.4(3) ?
    S1 N1 C1 C6 . . . . -134.8(2) ?
    C6 C1 C2 C3 . . . . 1.3(4) ?
    N1 C1 C2 C3 . . . . 179.0(2) ?
    C7 O1 C3 C4 . . . . -2.7(4) ?
    C7 O1 C3 C2 . . . . 175.8(3) ?
    C1 C2 C3 C4 . . . . -1.0(4) ?
    C1 C2 C3 O1 . . . . -179.7(2) ?
    O1 C3 C4 C5 . . . . 178.6(2) ?
    C2 C3 C4 C5 . . . . 0.1(4) ?
    C3 C4 C5 C6 . . . . 0.6(4) ?
    C8 O2 C6 C5 . . . . 9.4(4) ?
    C8 O2 C6 C1 . . . . -170.3(2) ?
    C4 C5 C6 O2 . . . . -180.0(2) ?
    C4 C5 C6 C1 . . . . -0.3(4) ?
    C2 C1 C6 O2 . . . . 179.1(2) ?
    N1 C1 C6 O2 . . . . 1.2(3) ?
    C2 C1 C6 C5 . . . . -0.7(4) ?
    N1 C1 C6 C5 . . . . -178.5(2) ?
    O4 S1 C9 C10 . . . . -162.61(19) ?
    O3 S1 C9 C10 . . . . -30.5(2) ?
    N1 S1 C9 C10 . . . . 82.0(2) ?
    O4 S1 C9 C14 . . . . 19.3(2) ?
    O3 S1 C9 C14 . . . . 151.32(19) ?
    N1 S1 C9 C14 . . . . -96.1(2) ?
    C14 C9 C10 C11 . . . . -0.1(4) ?
    S1 C9 C10 C11 . . . . -178.18(19) ?
    C9 C10 C11 C12 . . . . 1.0(4) ?
    C10 C11 C12 C13 . . . . -1.1(4) ?
    C10 C11 C12 N2 . . . . 178.1(2) ?
    O6 N2 C12 C13 . . . . 178.0(3) ?
    O5 N2 C12 C13 . . . . -2.0(4) ?
    O6 N2 C12 C11 . . . . -1.3(4) ?
    O5 N2 C12 C11 . . . . 178.7(2) ?
    C11 C12 C13 C14 . . . . 0.2(4) ?
    N2 C12 C13 C14 . . . . -179.0(2) ?
    C12 C13 C14 C9 . . . . 0.7(4) ?
    C10 C9 C14 C13 . . . . -0.8(4) ?
    S1 C9 C14 C13 . . . . 177.25(19) ?
loop_
    _geom_hbond_atom_site_label_D
    _geom_hbond_atom_site_label_H
    _geom_hbond_atom_site_label_A
    _geom_hbond_site_symmetry_A
    _geom_hbond_distance_DH
    _geom_hbond_distance_HA
    _geom_hbond_distance_DA
    _geom_hbond_angle_DHA
    N1 H1N O2 . 0.78(3) 2.20(3) 2.607(3) 113(2)
    C8 H8C O4 8_575 0.96 2.55 3.414(4) 150
