# Supplementary material for: N-(2,5-Dimethoxy­phen­yl)-4-nitro­benzene­sulfonamide
Source: Acta Crystallogr Sect E Struct Rep Online. 2009 Jul 22;65(Pt 8):o1939. doi: 10.1107/S1600536809027962 (PMC2977360; doi:10.1107/S1600536809027962)
Supplement: Supplementary file 2 [file e-65-o1939-Isup2.hkl]

# 
# h,k,l, Fc-squared, Fo-squared, sigma(Fo-squared) and status flag 
# 
data_I
_shelx_title ' HL011 in Pbca' 
_shelx_refln_list_code          4 
_shelx_F_calc_maximum      234.52 
_exptl_crystal_F_000      1408.00 
_reflns_d_resolution_high  0.8272 
 
loop_ 
 _symmetry_equiv_pos_as_xyz 
 'x, y, z' 
 '-x+1/2, -y, z+1/2' 
 'x+1/2, -y+1/2, -z' 
 '-x, y+1/2, -z+1/2' 
 '-x, -y, -z' 
 'x-1/2, y, -z-1/2' 
 '-x-1/2, y-1/2, z' 
 'x, -y-1/2, z-1/2' 
 
_cell_length_a    14.5324 
_cell_length_b    12.3754 
_cell_length_c    17.3106 
_cell_angle_alpha  90.000 
_cell_angle_beta   90.000 
_cell_angle_gamma  90.000 
 
_shelx_F_squared_multiplier     1.000 
 
loop_ 
 _refln_index_h 
 _refln_index_k 
 _refln_index_l 
 _refln_F_squared_calc 
 _refln_F_squared_meas 
 _refln_F_squared_sigma 
 _refln_observed_status 
   2   0   0    21082.81    20717.28    122.14 o 
   4   0   0    17305.64    17897.17    156.12 o 
   6   0   0     1874.26     2238.70     18.87 o 
   8   0   0    12469.72    12868.40     50.61 o 
  10   0   0      682.11      725.42     15.19 o 
  12   0   0      527.99      548.83     14.59 o 
  14   0   0     1378.56     1414.38     26.67 o 
  16   0   0      206.59      238.53     14.11 o 
   2   1   0        3.51       14.99      3.86 o 
   4   1   0    16165.35    17224.76    147.06 o 
   6   1   0     6794.10     7024.61     31.02 o 
   8   1   0      348.95      358.34     10.07 o 
  10   1   0     1272.76     1297.27     18.45 o 
  12   1   0     7578.93     7838.57     53.15 o 
  14   1   0       46.48        3.89     16.60 o 
  16   1   0       19.40       16.93     15.52 o 
   0   2   0    16142.18    15693.00    104.42 o 
   2   2   0    23486.70    25526.91    147.80 o 
   4   2   0     3265.61     3745.53     17.93 o 
   6   2   0    14747.39    16970.37     46.70 o 
   8   2   0     4218.22     4478.65     46.02 o 
  10   2   0     4636.39     5143.47     49.21 o 
  12   2   0      715.86      758.23     24.04 o 
  14   2   0       97.57      143.59     14.60 o 
  16   2   0      243.76      196.56     32.50 o 
   2   3   0     3280.49     3246.53     22.14 o 
   4   3   0      229.67      251.82      8.19 o 
   6   3   0    13382.23    15257.42     63.71 o 
   8   3   0     1462.44     1499.64     24.44 o 
  10   3   0      600.62      567.81     19.43 o 
  12   3   0       12.38        0.01     21.81 o 
  14   3   0      634.33      660.63     33.85 o 
  16   3   0       16.62        0.01     24.71 o 
   0   4   0     1260.42     1280.56     11.12 o 
   2   4   0      606.41      592.44     11.15 o 
   4   4   0     1126.01     1435.91     19.15 o 
   6   4   0      276.49      273.74     10.80 o 
   8   4   0      969.39     1165.20     22.16 o 
  10   4   0      114.44      118.22     11.84 o 
  12   4   0     1084.91     1059.90     36.73 o 
  14   4   0       24.45        8.11     24.68 o 
  16   4   0      198.36      157.81     32.26 o 
   2   5   0        0.22        0.00      9.46 o 
   4   5   0     1267.09     1507.65     21.50 o 
   6   5   0      343.37      474.48     14.30 o 
   8   5   0      393.53      444.36     15.76 o 
  10   5   0      446.06      489.85     20.41 o 
  12   5   0        1.16       26.32     19.15 o 
  14   5   0       18.09       27.81     12.16 o 
  16   5   0       31.02        0.01     29.85 o 
   0   6   0      296.35      344.03     10.78 o 
   2   6   0       83.12       65.97      6.61 o 
   4   6   0     1481.51     1654.48     23.95 o 
   6   6   0     2011.95     1896.90     28.22 o 
   8   6   0      327.89      325.06     16.00 o 
  10   6   0      184.33      192.64     15.78 o 
  12   6   0      367.57      390.70     25.65 o 
  14   6   0      266.70      274.32     20.91 o 
  16   6   0       37.93       40.40     29.24 o 
   2   7   0      849.10      903.10     18.90 o 
   4   7   0     1731.33     1879.21     27.37 o 
   6   7   0        5.87        0.36     17.07 o 
   8   7   0      442.91      493.36     19.53 o 
  10   7   0       31.73       12.63     19.52 o 
  12   7   0       56.59       61.04     21.80 o 
  14   7   0        9.77       17.07     23.82 o 
   0   8   0     1065.74     1044.87     21.32 o 
   2   8   0      195.40      162.78     11.23 o 
   4   8   0      316.72      363.54     15.23 o 
   6   8   0     1558.89     1592.63     30.27 o 
   8   8   0     6397.05     6692.87     66.65 o 
  10   8   0      406.07      406.18     20.09 o 
  12   8   0       41.35       10.88     24.91 o 
  14   8   0       65.01       77.27     26.61 o 
   2   9   0      669.00      699.00     21.04 o 
   4   9   0     5093.59     5175.82     52.25 o 
   6   9   0        4.87        0.01     19.84 o 
   8   9   0      221.95      237.06     17.36 o 
  10   9   0      329.22      390.94     22.04 o 
  12   9   0      306.30      347.09     22.74 o 
  14   9   0       61.75       52.60     18.29 o 
   0  10   0     1358.76     1460.64     29.01 o 
   2  10   0     2006.07     1930.62     34.30 o 
   4  10   0     1322.26     1317.38     31.97 o 
   6  10   0      925.34      914.16     26.62 o 
   8  10   0      396.85      497.85     22.24 o 
  10  10   0       37.45       17.07     27.72 o 
  12  10   0       16.18       42.79     15.13 o 
   2  11   0      437.54      423.99     19.96 o 
   4  11   0      171.67      180.96     16.91 o 
   6  11   0      733.05      751.05     25.68 o 
   8  11   0        1.80        0.01     24.28 o 
  10  11   0        0.05        0.01     24.66 o 
   0  12   0      565.50      588.71     22.34 o 
   2  12   0       79.44       18.35     26.47 o 
   4  12   0       16.93        0.01     25.90 o 
   6  12   0       12.51       26.87     23.01 o 
   8  12   0       63.05       27.14     27.27 o 
  10  12   0      232.46      268.83     21.10 o 
   2  13   0        0.40        0.01     21.04 o 
   4  13   0       26.07        7.48     23.52 o 
   6  13   0      276.79      280.17     20.81 o 
   8  13   0      132.55      123.17     17.66 o 
   0  14   0       59.16       58.19     25.07 o 
   2  14   0       11.38        0.01     23.71 o 
   4  14   0        2.90        0.01     24.02 o 
   6  14   0       16.89       44.32     14.08 o 
   1   1   1    10013.66     9539.68     69.05 o 
   2   1   1     1356.89     1523.27      8.85 o 
   3   1   1     5248.93     5421.75     18.31 o 
   4   1   1      123.96      180.31      4.60 o 
   5   1   1     1054.26     1075.06     11.41 o 
   6   1   1       49.68       38.58      3.88 o 
   7   1   1       96.05      131.65      6.94 o 
   8   1   1       19.64       29.91      6.02 o 
   9   1   1      516.18      503.61     21.52 o 
  10   1   1      855.60      820.98     14.32 o 
  11   1   1        0.01        0.01     12.06 o 
  12   1   1      144.56      137.01     10.22 o 
  13   1   1     1202.68     1250.79     21.85 o 
  14   1   1       61.66       41.32     12.31 o 
  15   1   1      135.90      128.52     13.09 o 
  16   1   1       28.89       21.80     16.25 o 
  17   1   1       52.46       71.69     17.31 o 
   0   2   1      740.19      757.13      6.28 o 
   1   2   1    19271.75    19106.96    121.12 o 
   2   2   1    34169.71    33027.20    175.22 o 
   3   2   1      219.11      283.40      5.18 o 
   4   2   1      420.93      505.31      7.04 o 
   5   2   1      806.45      718.61      9.17 o 
   6   2   1      399.30      432.75      8.28 o 
   7   2   1        2.29        0.01     11.86 o 
   8   2   1      628.65      716.85     16.83 o 
   9   2   1      797.14      803.80     24.74 o 
  10   2   1      213.28      211.64     12.84 o 
  11   2   1     2475.38     2486.29     45.35 o 
  12   2   1        6.13        0.01     21.76 o 
  13   2   1     1131.24     1116.77     29.33 o 
  14   2   1       54.53        6.65     23.56 o 
  15   2   1      124.71      155.31     15.37 o 
  16   2   1       71.94       66.74     24.91 o 
  17   2   1       58.96       72.53     15.36 o 
   1   3   1      666.49      529.84      9.43 o 
   2   3   1    15297.68    14903.07    191.37 o 
   3   3   1     4193.36     4595.00     29.19 o 
   4   3   1      105.48       83.57      5.92 o 
   5   3   1     1681.28     1622.56     19.84 o 
   6   3   1      672.47      697.60     14.81 o 
   7   3   1     4312.63     4686.62     39.40 o 
   8   3   1      223.55      264.76     12.28 o 
   9   3   1       22.13        0.01     15.41 o 
  10   3   1     2692.25     2628.54     35.74 o 
  11   3   1      168.66      153.93     13.33 o 
  12   3   1      691.32      680.84     22.50 o 
  13   3   1      345.36      376.46     27.35 o 
  14   3   1       88.32       43.10     24.25 o 
  15   3   1       33.03        0.01     24.90 o 
  16   3   1      156.65      174.01     17.08 o 
  17   3   1       13.36        0.01     26.36 o 
   0   4   1     7429.74     7271.04     36.38 o 
   1   4   1      367.44      315.44      8.11 o 
   2   4   1      702.22      700.80     12.24 o 
   3   4   1     1013.70      908.44     15.58 o 
   4   4   1      790.86      861.61     15.48 o 
   5   4   1     1621.32     1646.18     21.38 o 
   6   4   1     2959.23     3003.23     30.94 o 
   7   4   1       18.82       17.56      6.97 o 
   8   4   1     1937.47     2077.16     28.94 o 
   9   4   1        7.96        0.01     14.81 o 
  10   4   1      629.16      665.36     20.02 o 
  11   4   1      646.38      692.10     22.53 o 
  12   4   1       95.25       87.91     14.13 o 
  13   4   1      244.55      213.24     28.44 o 
  14   4   1      655.91      688.08     25.97 o 
  15   4   1        2.34        0.01     24.49 o 
  16   4   1      150.11      161.92     19.45 o 
   1   5   1      409.24      330.14      9.40 o 
   2   5   1      779.62      708.06     13.70 o 
   3   5   1        2.79        9.43      8.81 o 
   4   5   1     4357.60     4354.44     35.05 o 
   5   5   1     2147.22     2272.32     27.28 o 
   6   5   1      150.04      157.72     10.01 o 
   7   5   1      874.51      863.11     19.07 o 
   8   5   1      192.08      188.63     11.28 o 
   9   5   1        0.10        0.01     17.70 o 
  10   5   1     2359.20     2295.50     36.06 o 
  11   5   1      358.56      377.02     17.60 o 
  12   5   1      105.59      110.28     14.65 o 
  13   5   1      135.89      150.73     15.59 o 
  14   5   1       41.21       36.08     23.75 o 
  15   5   1      822.72      843.64     43.40 o 
  16   5   1       23.25       55.52     15.82 o 
   0   6   1       81.64      117.69      8.16 o 
   1   6   1      102.45      123.74      8.54 o 
   2   6   1     1602.44     1499.72     21.58 o 
   3   6   1     2579.16     2755.95     29.55 o 
   4   6   1      949.59     1021.89     19.71 o 
   5   6   1      590.98      573.15     15.87 o 
   6   6   1     2994.45     3149.44     36.80 o 
   7   6   1       76.17       64.46     10.62 o 
   8   6   1      835.31      831.49     21.22 o 
   9   6   1       53.40       58.03     13.34 o 
  10   6   1     1328.32     1376.51     29.62 o 
  11   6   1        0.98       18.80     18.83 o 
  12   6   1        1.90        0.01     19.02 o 
  13   6   1       95.96      124.42     15.14 o 
  14   6   1       75.60       76.33     16.52 o 
  15   6   1       26.84        0.01     27.61 o 
  16   6   1      233.44      304.10     23.50 o 
   1   7   1      198.07      209.05     11.06 o 
   2   7   1      657.43      826.42     18.10 o 
   3   7   1       35.43       71.01      8.80 o 
   4   7   1       79.63       61.46      9.13 o 
   5   7   1       18.33        0.01     15.47 o 
   6   7   1      518.30      534.82     17.98 o 
   7   7   1     1028.71     1117.75     25.47 o 
   8   7   1     1002.05     1037.02     26.66 o 
   9   7   1      520.10      526.04     20.91 o 
  10   7   1        1.21       13.63     18.45 o 
  11   7   1        4.60        0.01     19.88 o 
  12   7   1       16.97       13.03     22.32 o 
  13   7   1       65.18       58.34     14.46 o 
  14   7   1      120.67      131.02     17.18 o 
  15   7   1       28.67       44.61     27.72 o 
   0   8   1     2331.79     2452.10     31.74 o 
   1   8   1      545.97      504.79     15.87 o 
   2   8   1      715.35      766.87     18.70 o 
   3   8   1      165.35      179.37     11.22 o 
   4   8   1       41.38       10.21     16.22 o 
   5   8   1      132.42      138.70     14.07 o 
   6   8   1       92.92       33.68     22.20 o 
   7   8   1      268.92      264.61     15.95 o 
   8   8   1       41.22       23.48     24.01 o 
   9   8   1      675.16      698.39     24.21 o 
  10   8   1        3.87        0.01     22.23 o 
  11   8   1        8.28        0.01     21.56 o 
  12   8   1        1.51        0.01     23.75 o 
  13   8   1      138.96       75.39     30.80 o 
  14   8   1       30.51        0.01     29.29 o 
   1   9   1       63.27       74.89     10.13 o 
   2   9   1      401.41      452.11     16.01 o 
   3   9   1      263.61      258.76     14.71 o 
   4   9   1        0.94        0.01     23.23 o 
   5   9   1      118.73      115.27     12.71 o 
   6   9   1      121.92      116.32     14.95 o 
   7   9   1       16.38       26.17     18.93 o 
   8   9   1      431.23      392.62     21.23 o 
   9   9   1      613.24      581.50     23.85 o 
  10   9   1       74.28       78.21     13.65 o 
  11   9   1       13.86        0.01     23.65 o 
  12   9   1        0.87        0.01     22.96 o 
  13   9   1        2.40       13.19     24.23 o 
  14   9   1        5.83        3.71     26.67 o 
   0  10   1        5.70        0.01     19.78 o 
   1  10   1      172.24      168.58     13.45 o 
   2  10   1       49.14        0.01     22.82 o 
   3  10   1     1354.55     1363.16     29.65 o 
   4  10   1       80.59       12.43     26.44 o 
   5  10   1      258.02      251.71     16.24 o 
   6  10   1       10.67        0.01     22.55 o 
   7  10   1       19.22        0.01     22.67 o 
   8  10   1       43.26       22.41     22.88 o 
   9  10   1      194.72      186.61     17.58 o 
  10  10   1        9.35        0.01     23.85 o 
  11  10   1       18.58       33.67     23.98 o 
  12  10   1        1.67       21.31     23.83 o 
  13  10   1        6.37        0.01     28.15 o 
   1  11   1      183.60      200.20     14.61 o 
   2  11   1       84.20       84.84     13.50 o 
   3  11   1     1004.53      923.47     27.64 o 
   4  11   1       19.78        8.70     23.55 o 
   5  11   1      141.46      119.73     16.15 o 
   6  11   1       19.89        0.01     22.43 o 
   7  11   1       44.24       11.42     25.16 o 
   8  11   1      173.76      187.90     17.91 o 
   9  11   1       41.30        0.01     27.83 o 
  10  11   1       86.36      105.90     14.88 o 
  11  11   1        4.98       11.11     24.50 o 
   0  12   1      109.08       85.49     22.86 o 
   1  12   1        6.33        6.43     19.33 o 
   2  12   1      110.28       94.64     15.36 o 
   3  12   1      229.42      244.61     18.47 o 
   4  12   1       39.10        0.01     26.50 o 
   5  12   1      125.98      137.09     17.16 o 
   6  12   1      118.52      136.80     16.38 o 
   7  12   1        2.37        4.35     23.14 o 
   8  12   1       97.68      145.13     18.25 o 
   9  12   1      146.42      192.21     19.15 o 
  10  12   1       51.16       73.40     17.72 o 
   1  13   1       40.22       43.08     22.08 o 
   2  13   1       97.00       77.87     27.32 o 
   3  13   1        9.31       13.48     21.68 o 
   4  13   1       10.52        0.01     25.08 o 
   5  13   1       35.79       64.73     24.16 o 
   6  13   1       17.62        8.58     25.67 o 
   7  13   1       11.98        0.01     26.30 o 
   8  13   1       29.93       31.51     14.40 o 
   0  14   1      114.19      128.96     16.28 o 
   1  14   1        1.10        0.01     22.84 o 
   2  14   1      163.20      166.58     19.13 o 
   3  14   1        2.03        0.01     24.80 o 
   4  14   1        0.99        6.45     15.16 o 
   5  14   1       83.77       93.42     17.62 o 
   6  14   1      106.33       73.23     29.81 o 
   0   0   2      785.34      791.55      5.44 o 
   1   0   2       75.57      141.60      4.65 o 
   2   0   2     4324.61     3989.79     15.22 o 
   3   0   2    26347.26    25201.75    161.20 o 
   4   0   2       58.12       70.03      3.59 o 
   5   0   2      249.21      202.16      5.13 o 
   6   0   2       30.97       33.02      3.76 o 
   7   0   2     1700.15     1760.95     16.15 o 
   8   0   2      515.76      561.83     10.74 o 
   9   0   2        1.57        0.01      9.70 o 
  10   0   2       62.93       55.44      9.11 o 
  11   0   2     5634.27     5644.12     39.48 o 
  12   0   2      121.83      116.66      9.36 o 
  13   0   2     3250.88     3323.50     34.29 o 
  14   0   2       80.16      101.08     10.38 o 
  15   0   2      403.69      390.47     14.53 o 
  16   0   2        0.01        0.02     16.24 o 
  17   0   2       30.48       32.79     11.46 o 
   1   1   2     8578.71     7996.99     25.78 o 
   2   1   2     8206.51     7771.61     21.18 o 
   3   1   2     1960.81     1939.27     11.79 o 
   4   1   2        9.44       10.73      4.87 o 
   5   1   2     8414.58     8329.26     30.56 o 
   6   1   2     2865.36     2989.45     19.58 o 
   7   1   2     3530.60     3446.64     24.59 o 
   8   1   2      242.14      289.39      8.39 o 
   9   1   2     6196.19     5992.86     49.05 o 
  10   1   2      165.45      167.21      8.12 o 
  11   1   2       23.64       19.47     11.96 o 
  12   1   2      325.59      338.69     12.44 o 
  13   1   2      259.17      261.23     12.87 o 
  14   1   2      181.88      178.65     12.18 o 
  15   1   2      236.22      250.37     15.28 o 
  16   1   2        4.34       24.10     14.91 o 
  17   1   2       16.33       35.13     17.08 o 
   0   2   2     7169.90     6850.40     19.63 o 
   1   2   2    16239.03    15489.17    117.71 o 
   2   2   2    17674.43    17053.12    133.05 o 
   3   2   2    27704.05    28652.51    186.08 o 
   4   2   2      995.02     1040.20     10.26 o 
   5   2   2     1985.59     1964.12     14.97 o 
   6   2   2     1616.07     1742.75     15.73 o 
   7   2   2     5274.52     6072.65     44.52 o 
   8   2   2      244.91      264.09     11.46 o 
   9   2   2        3.28        3.01     14.12 o 
  10   2   2      405.42      402.12     15.67 o 
  11   2   2     1750.52     1843.01     33.78 o 
  12   2   2      383.99      380.78     18.62 o 
  13   2   2      277.01      313.21     20.60 o 
  14   2   2      121.36      125.65     15.33 o 
  15   2   2       44.10       48.75     24.68 o 
  16   2   2       20.65       50.62     14.19 o 
  17   2   2      161.98      205.68     20.11 o 
   1   3   2     6918.96     6917.15     32.58 o 
   2   3   2     1178.69     1226.25     15.06 o 
   3   3   2    24712.17    25128.23    271.25 o 
   4   3   2       23.09       16.61      8.64 o 
   5   3   2     1010.09     1189.54     17.52 o 
   6   3   2     2113.76     2252.22     26.07 o 
   7   3   2      879.82      997.03     19.05 o 
   8   3   2      313.83      348.52     12.94 o 
   9   3   2      740.02      840.62     19.71 o 
  10   3   2      172.04      168.38     11.92 o 
  11   3   2        1.53        1.70     19.47 o 
  12   3   2     1377.66     1286.80     29.90 o 
  13   3   2      735.14      664.30     26.32 o 
  14   3   2       41.26        0.01     25.66 o 
  15   3   2      221.66      220.08     20.86 o 
  16   3   2        6.14        0.01     26.42 o 
  17   3   2      100.02       67.97     19.41 o 
   0   4   2     6564.78     6684.95     36.01 o 
   1   4   2      977.93      926.67     13.69 o 
   2   4   2      685.56      658.09     12.24 o 
   3   4   2     5670.51     5898.22     37.36 o 
   4   4   2     1319.75     1239.71     18.50 o 
   5   4   2     7024.21     8028.26     49.93 o 
   6   4   2      539.18      566.54     14.22 o 
   7   4   2       61.81       97.43      7.86 o 
   8   4   2        0.01       16.86     11.41 o 
   9   4   2        3.23        0.01     15.24 o 
  10   4   2       85.60       96.48     11.73 o 
  11   4   2      161.28      124.62     13.19 o 
  12   4   2      312.68      345.25     16.97 o 
  13   4   2       17.80       13.92     22.70 o 
  14   4   2       50.91       45.59     23.65 o 
  15   4   2      134.96       37.55     29.57 o 
  16   4   2        0.25       20.04     23.01 o 
   1   5   2     3775.78     3931.35     31.24 o 
   2   5   2       62.93       77.23      6.88 o 
   3   5   2     1015.25     1049.88     17.46 o 
   4   5   2      215.05      237.54     10.44 o 
   5   5   2     2065.82     2333.10     28.11 o 
   6   5   2       76.76       71.76      8.52 o 
   7   5   2      372.87      432.34     13.79 o 
   8   5   2       20.46       10.72     15.41 o 
   9   5   2       27.80       10.19     17.14 o 
  10   5   2      853.15      837.26     25.29 o 
  11   5   2        0.25        0.01     21.55 o 
  12   5   2      165.36      156.01     15.52 o 
  13   5   2      417.74      447.30     20.67 o 
  14   5   2        0.05        7.86     21.58 o 
  15   5   2       45.37       12.49     26.61 o 
  16   5   2       30.98        0.01     28.59 o 
   0   6   2     3404.34     3686.04     32.96 o 
   1   6   2     3566.50     3614.99     32.80 o 
   2   6   2     1529.05     1639.47     22.65 o 
   3   6   2      306.13      259.14     10.81 o 
   4   6   2       38.12       52.39      8.16 o 
   5   6   2      717.62      734.67     17.89 o 
   6   6   2        0.25        0.01     15.10 o 
   7   6   2     1002.14     1006.62     22.08 o 
   8   6   2     1027.05     1021.93     23.50 o 
   9   6   2      397.93      415.42     17.64 o 
  10   6   2       69.55       75.54     13.41 o 
  11   6   2      404.48      373.99     20.52 o 
  12   6   2       61.55       60.98     14.85 o 
  13   6   2        4.84       49.82     20.01 o 
  14   6   2        0.12       19.80     12.32 o 
  15   6   2       28.37       18.51     27.81 o 
  16   6   2       13.78       49.54     25.68 o 
   1   7   2      996.71      852.94     18.84 o 
   2   7   2      659.13      708.81     17.19 o 
   3   7   2      232.09      237.74     11.63 o 
   4   7   2       29.82       20.89     13.98 o 
   5   7   2      777.71      768.11     19.59 o 
   6   7   2      152.15      137.09     12.70 o 
   7   7   2     1591.52     1630.87     29.52 o 
   8   7   2       14.86        0.01     20.98 o 
   9   7   2       57.13       52.77     11.71 o 
  10   7   2      171.09      156.09     15.11 o 
  11   7   2        4.44        8.46     19.11 o 
  12   7   2        7.35        0.01     20.90 o 
  13   7   2      324.57      356.47     23.03 o 
  14   7   2       35.81       32.42     24.74 o 
  15   7   2      366.47      406.16     25.04 o 
   0   8   2       74.45       75.66     10.11 o 
   1   8   2      164.46      143.89     10.63 o 
   2   8   2      380.79      338.29     14.39 o 
   3   8   2     1819.51     1852.28     30.49 o 
   4   8   2        0.59        0.01     16.57 o 
   5   8   2     4164.13     4298.89     46.29 o 
   6   8   2      948.69      935.89     23.83 o 
   7   8   2      139.12      157.27     14.95 o 
   8   8   2       12.05        0.01     21.84 o 
   9   8   2      180.02      184.88     16.36 o 
  10   8   2      129.75      100.58     16.35 o 
  11   8   2        1.83        0.01     21.51 o 
  12   8   2       56.41       66.06     13.13 o 
  13   8   2       46.52       73.86     25.76 o 
  14   8   2        0.71        0.01     27.95 o 
   1   9   2      835.82      797.06     20.43 o 
   2   9   2       57.97       18.42     18.91 o 
   3   9   2      732.84      710.27     21.77 o 
   4   9   2      651.86      641.15     21.39 o 
   5   9   2        8.67        0.01     21.70 o 
   6   9   2        0.47        0.01     21.96 o 
   7   9   2      270.73      274.44     17.57 o 
   8   9   2      323.76      308.16     19.16 o 
   9   9   2      213.97      231.64     17.89 o 
  10   9   2        3.47        0.01     21.66 o 
  11   9   2       69.41       36.11     24.86 o 
  12   9   2        3.47       23.52     21.23 o 
  13   9   2       82.18       92.22     18.02 o 
   0  10   2      211.45      226.83     15.08 o 
   1  10   2      276.17      269.62     15.72 o 
   2  10   2       15.12        0.01     20.64 o 
   3  10   2      919.12     1014.42     26.72 o 
   4  10   2      216.25      170.99     17.50 o 
   5  10   2      463.77      526.61     20.09 o 
   6  10   2        0.28        0.01     20.66 o 
   7  10   2      186.69      178.07     14.34 o 
   8  10   2        3.72        0.01     21.70 o 
   9  10   2      336.05      329.42     20.48 o 
  10  10   2       22.94       11.68     22.24 o 
  11  10   2      346.04      385.69     22.65 o 
  12  10   2       18.04       20.73     23.03 o 
   1  11   2      243.76      204.87     17.45 o 
   2  11   2        1.68        3.45     21.85 o 
   3  11   2      118.49      115.33     15.61 o 
   4  11   2       42.37       35.01     14.14 o 
   5  11   2      178.73      183.37     16.19 o 
   6  11   2        0.03        0.01     21.45 o 
   7  11   2      150.52      159.96     16.41 o 
   8  11   2        8.28       20.45     22.62 o 
   9  11   2      190.27      201.39     18.83 o 
  10  11   2       26.79       11.27     23.69 o 
  11  11   2       49.88       43.50     16.15 o 
   0  12   2       89.96       53.60     22.05 o 
   1  12   2        5.05        2.16     19.22 o 
   2  12   2       11.61        4.90     20.74 o 
   3  12   2      539.84      559.83     24.37 o 
   4  12   2        5.32        0.01     24.54 o 
   5  12   2      322.15      270.60     19.25 o 
   6  12   2       50.21        0.01     28.10 o 
   7  12   2      162.87      178.78     17.19 o 
   8  12   2       49.17       49.25     15.04 o 
   9  12   2        9.02        0.01     29.77 o 
  10  12   2        2.85       17.83     26.15 o 
   1  13   2       24.16       28.30     21.51 o 
   2  13   2        0.84        0.01     21.72 o 
   3  13   2        4.39        0.01     23.87 o 
   4  13   2      130.22      125.67     16.23 o 
   5  13   2       22.40       38.03     23.41 o 
   6  13   2       26.33       53.98     15.10 o 
   7  13   2        0.75        0.01     23.62 o 
   8  13   2        0.43        0.01     26.38 o 
   0  14   2       72.68       54.36     14.46 o 
   1  14   2       17.13        0.01     25.65 o 
   2  14   2       15.84        0.01     24.70 o 
   3  14   2        0.06        0.01     22.42 o 
   4  14   2        8.41        0.01     26.26 o 
   5  14   2        4.21        0.01     25.78 o 
   1   1   3       38.38       47.02      2.84 o 
   2   1   3    12302.34    11712.21     40.30 o 
   3   1   3       45.58       58.36      4.15 o 
   4   1   3       44.07       45.24      3.90 o 
   5   1   3      184.83      188.91      6.21 o 
   6   1   3      480.37      530.43      9.18 o 
   7   1   3      119.39      110.00      6.73 o 
   8   1   3       50.10       83.69      5.81 o 
   9   1   3      687.83      675.42     18.45 o 
  10   1   3       58.33       48.78      6.43 o 
  11   1   3       56.71       62.03      7.34 o 
  12   1   3      253.24      234.72     11.87 o 
  13   1   3        6.45       24.95     10.12 o 
  14   1   3      528.47      521.32     16.39 o 
  15   1   3      191.83      216.03     15.62 o 
  16   1   3       26.39       34.19     16.76 o 
  17   1   3        2.09        0.02     17.27 o 
   0   2   3    22830.18    21655.41    147.72 o 
   1   2   3        4.40        0.00      4.66 o 
   2   2   3     4009.36     3804.31     17.22 o 
   3   2   3    17903.61    17940.97    157.78 o 
   4   2   3     4604.80     4632.33     22.34 o 
   5   2   3      705.48      713.65      9.72 o 
   6   2   3     3359.80     3791.35     32.51 o 
   7   2   3      195.85      225.24     10.28 o 
   8   2   3        1.21        0.01     13.03 o 
   9   2   3      111.80       98.01     10.70 o 
  10   2   3        1.10       15.28     14.70 o 
  11   2   3     1473.32     1488.99     29.29 o 
  12   2   3      422.93      447.70     19.01 o 
  13   2   3      312.71      304.94     18.37 o 
  14   2   3       62.57       32.14     23.09 o 
  15   2   3        5.62       12.93     20.43 o 
  16   2   3        7.23        0.01     22.92 o 
  17   2   3        6.01        0.01     25.80 o 
   1   3   3        1.94        8.06      6.56 o 
   2   3   3      306.33      327.36      8.86 o 
   3   3   3     6181.48     6209.52     36.52 o 
   4   3   3      127.93      202.34      8.08 o 
   5   3   3       33.37       61.32      6.91 o 
   6   3   3      223.36      240.19      9.66 o 
   7   3   3     1310.37     1333.50     21.80 o 
   8   3   3     1549.47     1716.73     26.63 o 
   9   3   3     2466.91     2611.17     33.52 o 
  10   3   3     1615.84     1573.03     28.49 o 
  11   3   3       16.86       28.90     16.75 o 
  12   3   3      244.74      183.83     16.51 o 
  13   3   3       44.44       41.69     21.86 o 
  14   3   3       24.38        0.01     23.12 o 
  15   3   3      112.86       96.97     26.86 o 
  16   3   3      173.53      138.82     17.42 o 
  17   3   3        9.96        0.01     26.31 o 
   0   4   3      165.17      180.14      6.94 o 
   1   4   3      445.93      468.91     10.53 o 
   2   4   3      538.38      461.63     10.67 o 
   3   4   3    12927.85    12911.45     57.96 o 
   4   4   3    12515.91    12383.99     59.08 o 
   5   4   3     3484.54     3458.80     32.14 o 
   6   4   3     1700.31     1711.91     25.45 o 
   7   4   3      109.01      139.45      8.65 o 
   8   4   3      529.10      525.80     15.83 o 
   9   4   3       51.04       57.51      9.40 o 
  10   4   3      382.00      369.52     16.22 o 
  11   4   3      605.60      637.38     21.12 o 
  12   4   3     1067.09      963.84     27.37 o 
  13   4   3      591.03      570.63     23.06 o 
  14   4   3      609.52      560.61     24.80 o 
  15   4   3        0.33       15.43     19.85 o 
  16   4   3      100.09      152.28     16.16 o 
   1   5   3     2430.35     2289.80     25.10 o 
   2   5   3      195.13      179.68      9.28 o 
   3   5   3     2686.50     2696.83     27.58 o 
   4   5   3     1798.55     1854.72     24.63 o 
   5   5   3       22.40       44.95      7.63 o 
   6   5   3       23.38       23.75     13.41 o 
   7   5   3       75.78       74.05      8.70 o 
   8   5   3      305.97      309.83     13.34 o 
   9   5   3      139.90      132.19     12.77 o 
  10   5   3      180.89      190.50     14.50 o 
  11   5   3      101.15       96.34     13.59 o 
  12   5   3      297.35      305.60     19.15 o 
  13   5   3      349.34      343.67     20.41 o 
  14   5   3       56.19       17.12     24.36 o 
  15   5   3       78.00      112.57     15.45 o 
  16   5   3       18.99       22.28     25.21 o 
   0   6   3     1754.31     2142.79     25.69 o 
   1   6   3      828.12      856.97     17.00 o 
   2   6   3     1147.81     1409.54     21.49 o 
   3   6   3     1852.87     1928.01     26.34 o 
   4   6   3      269.71      282.88     12.40 o 
   5   6   3     3746.00     3823.14     38.01 o 
   6   6   3     1331.50     1308.49     25.45 o 
   7   6   3      246.27      249.17     13.15 o 
   8   6   3      629.25      590.00     19.36 o 
   9   6   3        2.11       27.51     15.28 o 
  10   6   3      325.45      343.88     17.98 o 
  11   6   3       53.92       44.47     22.30 o 
  12   6   3        3.03        4.38     19.73 o 
  13   6   3      255.20      265.89     19.15 o 
  14   6   3       63.39       74.65     14.87 o 
  15   6   3       26.87       27.66     23.76 o 
   1   7   3      266.10      232.37     10.78 o 
   2   7   3      751.89      827.21     18.31 o 
   3   7   3      482.27      477.05     15.54 o 
   4   7   3      541.10      558.39     16.95 o 
   5   7   3       49.53       50.13      9.80 o 
   6   7   3      778.45      791.09     21.64 o 
   7   7   3      923.11      945.57     23.96 o 
   8   7   3      127.90      119.56     14.25 o 
   9   7   3       95.85       97.48     13.23 o 
  10   7   3      117.15      127.29     15.29 o 
  11   7   3       23.61       12.31     19.61 o 
  12   7   3       36.44        9.22     22.88 o 
  13   7   3        0.14       13.65     20.31 o 
  14   7   3        4.64        0.01     26.52 o 
  15   7   3       31.10       59.02     14.27 o 
   0   8   3     2770.37     2727.52     34.30 o 
   1   8   3       16.10       22.70     12.80 o 
   2   8   3      414.34      413.72     16.15 o 
   3   8   3      561.11      546.04     17.22 o 
   4   8   3       94.84       93.05     10.17 o 
   5   8   3       95.60       97.76     11.92 o 
   6   8   3      523.01      511.82     20.12 o 
   7   8   3        0.60        3.10     19.58 o 
   8   8   3      970.49      963.44     25.70 o 
   9   8   3      106.73       81.66     14.56 o 
  10   8   3        5.90       20.41     21.07 o 
  11   8   3       87.72       80.42     13.75 o 
  12   8   3        6.29        0.01     22.59 o 
  13   8   3      117.47      139.39     17.40 o 
  14   8   3       14.69       17.67     24.44 o 
   1   9   3        3.23        0.01     16.20 o 
   2   9   3        2.46        0.01     17.20 o 
   3   9   3        5.62       28.20     15.40 o 
   4   9   3      749.10      736.49     22.16 o 
   5   9   3       17.69       18.17     12.42 o 
   6   9   3       56.41       63.70     13.17 o 
   7   9   3       26.59       24.61     13.00 o 
   8   9   3        0.03        0.01     23.58 o 
   9   9   3      126.49      142.47     15.08 o 
  10   9   3      228.06      215.75     16.40 o 
  11   9   3        8.83        0.01     23.79 o 
  12   9   3        4.07        0.01     25.10 o 
  13   9   3        0.35       19.71     24.66 o 
   0  10   3      863.08      883.61     23.87 o 
   1  10   3        4.77        0.01     19.14 o 
   2  10   3       37.36       47.62     12.57 o 
   3  10   3        0.03        0.01     22.63 o 
   4  10   3      845.73      893.84     25.91 o 
   5  10   3      294.23      303.15     17.36 o 
   6  10   3       75.91       65.48     12.75 o 
   7  10   3        8.63       18.54     20.76 o 
   8  10   3      101.27       95.02     14.82 o 
   9  10   3       19.89        0.01     24.05 o 
  10  10   3        8.52       17.38     21.76 o 
  11  10   3       68.89       24.98     27.01 o 
  12  10   3       23.66       10.46     25.76 o 
   1  11   3      392.82      352.71     18.33 o 
   2  11   3      891.64      895.89     25.94 o 
   3  11   3      102.43      101.33     14.73 o 
   4  11   3       44.78       40.21     22.07 o 
   5  11   3       33.55        0.01     24.40 o 
   6  11   3      116.61      149.99     15.24 o 
   7  11   3       53.92       97.61     14.69 o 
   8  11   3       97.30      110.56     15.37 o 
   9  11   3        7.56        0.01     26.15 o 
  10  11   3       43.89       26.77     24.95 o 
  11  11   3       46.10       21.81     28.34 o 
   0  12   3       25.81        0.01     23.36 o 
   1  12   3       55.52       80.62     13.70 o 
   2  12   3      114.15       94.39     15.06 o 
   3  12   3      109.64      131.44     15.91 o 
   4  12   3       40.17       61.29     12.56 o 
   5  12   3      206.68      236.23     19.31 o 
   6  12   3      215.54      205.91     17.67 o 
   7  12   3        0.01        3.79     21.37 o 
   8  12   3      197.03      183.31     19.82 o 
   9  12   3        9.55       20.60     23.18 o 
  10  12   3       13.69       27.33     25.61 o 
   1  13   3        6.68        7.30     20.37 o 
   2  13   3      154.29      161.95     27.67 o 
   3  13   3       35.71        1.87     25.54 o 
   4  13   3      368.40      321.24     35.27 o 
   5  13   3       56.81       45.79     14.93 o 
   6  13   3       90.40       94.42     26.88 o 
   7  13   3       41.61       44.30     26.30 o 
   8  13   3       50.97       40.21     27.21 o 
   0  14   3      130.63       83.36     28.55 o 
   1  14   3        2.29        0.67     22.77 o 
   2  14   3       15.35        0.01     25.45 o 
   3  14   3       24.91       27.53     24.52 o 
   4  14   3       26.04       22.41     25.46 o 
   5  14   3       46.68       46.14     15.87 o 
   0   0   4    14950.93    14893.06    122.81 o 
   1   0   4    53258.24    47885.49    226.55 o 
   2   0   4    55000.78    47511.10    240.81 o 
   3   0   4     1912.40     1944.02     13.38 o 
   4   0   4      465.06      439.73      7.11 o 
   5   0   4       56.84       65.15      3.84 o 
   6   0   4       40.01       31.51      5.08 o 
   7   0   4      108.63      114.58      5.63 o 
   8   0   4      210.54      241.30      7.67 o 
   9   0   4      213.41      178.61      7.90 o 
  10   0   4     1176.98     1134.63     16.65 o 
  11   0   4       22.46       16.76     11.42 o 
  12   0   4      770.12      791.94     17.81 o 
  13   0   4      189.00      179.44     10.38 o 
  14   0   4     1136.82     1189.50     22.40 o 
  15   0   4      117.86      109.91     16.05 o 
  16   0   4      447.31      460.59     17.69 o 
  17   0   4       16.08        0.07     17.90 o 
   1   1   4     8259.25     8376.56     25.00 o 
   2   1   4    16516.12    16012.05    143.74 o 
   3   1   4       11.40       22.99      3.68 o 
   4   1   4     3145.95     2892.49     14.68 o 
   5   1   4       41.14       45.59      3.90 o 
   6   1   4     5381.32     5511.31     28.62 o 
   7   1   4     2576.38     2697.42     22.55 o 
   8   1   4      172.44      193.53      7.38 o 
   9   1   4      875.80      855.52     19.66 o 
  10   1   4     1937.42     1823.57     21.51 o 
  11   1   4       89.17       90.07     10.83 o 
  12   1   4      923.95      858.07     17.56 o 
  13   1   4      640.81      639.19     16.42 o 
  14   1   4       43.99       27.47     16.11 o 
  15   1   4        1.04       14.31     15.81 o 
  16   1   4      229.10      179.63     13.15 o 
  17   1   4        9.46        0.02     18.08 o 
   0   2   4     6794.30     6404.93     23.10 o 
   1   2   4      284.40      265.44      5.22 o 
   2   2   4    16876.45    16864.73     53.80 o 
   3   2   4     1417.01     1352.21     11.75 o 
   4   2   4     2666.05     2649.39     17.28 o 
   5   2   4      186.85      210.80      6.26 o 
   6   2   4     1971.17     1865.61     24.21 o 
   7   2   4      491.11      504.08     14.32 o 
   8   2   4     3206.27     3237.94     35.58 o 
   9   2   4       90.98      102.50      9.49 o 
  10   2   4      201.48      218.76     13.11 o 
  11   2   4      341.29      364.18     16.82 o 
  12   2   4      195.48      163.73     15.78 o 
  13   2   4      268.25      244.01     16.86 o 
  14   2   4      217.55      265.23     19.58 o 
  15   2   4       65.56       74.63     13.22 o 
  16   2   4      205.76      223.62     19.69 o 
  17   2   4        0.22        0.01     24.98 o 
   1   3   4      413.47      418.19      9.34 o 
   2   3   4     4062.77     4081.71     29.48 o 
   3   3   4      262.22      203.58      7.73 o 
   4   3   4     9929.95     9541.27     53.52 o 
   5   3   4     1119.94     1047.61     18.17 o 
   6   3   4      747.48      786.95     16.32 o 
   7   3   4      202.93      216.18     10.70 o 
   8   3   4       72.43       92.09      8.74 o 
   9   3   4      227.33      247.55     13.14 o 
  10   3   4      127.11      119.89     12.59 o 
  11   3   4      496.79      488.81     18.67 o 
  12   3   4        2.25        0.01     20.60 o 
  13   3   4      139.50      143.65     16.25 o 
  14   3   4        7.71       16.78     21.01 o 
  15   3   4       10.45       10.09     21.98 o 
  16   3   4        0.80        0.01     26.50 o 
   0   4   4      594.02      598.83     12.25 o 
   1   4   4       55.20       72.16      5.94 o 
   2   4   4     1032.61      998.42     15.82 o 
   3   4   4       51.89       55.92      6.49 o 
   4   4   4      887.50      855.23     16.62 o 
   5   4   4      608.59      562.93     15.68 o 
   6   4   4      276.25      333.28     12.34 o 
   7   4   4      239.99      240.44     11.89 o 
   8   4   4       24.15       49.04      8.21 o 
   9   4   4       50.93       48.14      9.21 o 
  10   4   4        1.48        0.01     16.26 o 
  11   4   4      166.81      159.99     13.82 o 
  12   4   4        2.23        0.01     19.69 o 
  13   4   4      131.54      118.29     14.46 o 
  14   4   4       18.23       26.38     22.63 o 
  15   4   4       36.83       16.94     25.20 o 
  16   4   4      196.82      244.65     19.43 o 
   1   5   4     2604.68     2709.92     27.44 o 
   2   5   4     1676.55     1693.16     22.03 o 
   3   5   4      201.16      220.54     10.11 o 
   4   5   4      188.03      218.02      9.88 o 
   5   5   4      723.48      636.38     16.30 o 
   6   5   4     1262.65     1247.76     22.47 o 
   7   5   4      101.59      126.58     11.40 o 
   8   5   4      226.25      246.37     14.15 o 
   9   5   4       57.65       79.32     10.65 o 
  10   5   4      335.03      303.34     15.46 o 
  11   5   4       17.47       12.11     19.83 o 
  12   5   4      590.86      526.85     21.95 o 
  13   5   4        7.68        7.44     21.58 o 
  14   5   4        4.62        0.01     24.63 o 
  15   5   4        2.68        0.01     25.75 o 
  16   5   4       19.50        0.01     29.02 o 
   0   6   4     1465.87     1496.28     22.78 o 
   1   6   4      755.37      758.07     17.33 o 
   2   6   4       26.92       36.39      7.46 o 
   3   6   4      564.60      593.18     15.47 o 
   4   6   4      290.12      367.66     13.64 o 
   5   6   4        7.30       13.36     13.64 o 
   6   6   4       18.84       17.83     14.67 o 
   7   6   4      149.22      127.00     11.04 o 
   8   6   4      440.82      387.61     16.67 o 
   9   6   4       27.56       41.97      9.72 o 
  10   6   4       12.67       26.67     10.02 o 
  11   6   4       86.94      101.14     14.40 o 
  12   6   4       15.74       39.51     21.20 o 
  13   6   4        0.22        0.60     21.10 o 
  14   6   4       27.12        0.01     26.13 o 
  15   6   4       36.08        0.01     26.53 o 
   1   7   4      357.74      402.21     13.57 o 
   2   7   4      704.79      774.94     20.24 o 
   3   7   4        1.48       12.20     12.01 o 
   4   7   4     1627.59     1647.67     26.70 o 
   5   7   4       62.82       56.70      9.18 o 
   6   7   4       48.19       10.79     18.86 o 
   7   7   4      602.76      569.78     19.90 o 
   8   7   4      132.99      125.62     15.19 o 
   9   7   4      258.91      195.94     16.04 o 
  10   7   4      315.50      303.33     19.47 o 
  11   7   4       46.48       32.10     20.85 o 
  12   7   4      392.33      377.97     21.32 o 
  13   7   4       23.95        0.01     24.99 o 
  14   7   4       13.37        0.01     25.07 o 
  15   7   4        1.98       36.32     22.74 o 
   0   8   4      890.91      898.01     21.66 o 
   1   8   4       10.37        0.01     13.42 o 
   2   8   4      627.86      636.90     18.31 o 
   3   8   4       15.94       21.55     14.52 o 
   4   8   4        1.76        0.01     15.49 o 
   5   8   4      423.12      462.17     18.05 o 
   6   8   4     1273.87     1158.75     26.54 o 
   7   8   4      895.78      868.63     24.54 o 
   8   8   4     1036.10     1015.25     27.53 o 
   9   8   4        0.00        8.21     12.41 o 
  10   8   4      366.99      376.38     20.02 o 
  11   8   4      138.78      114.68     16.17 o 
  12   8   4        8.16       28.31     14.34 o 
  13   8   4       49.27       83.48     14.49 o 
  14   8   4       48.35      111.40     17.06 o 
   1   9   4      149.18      132.86     11.07 o 
   2   9   4      255.21      246.65     14.59 o 
   3   9   4        0.80        0.01     16.90 o 
   4   9   4     1064.00     1218.52     27.59 o 
   5   9   4      756.83      726.62     22.72 o 
   6   9   4      232.05      246.26     16.94 o 
   7   9   4       95.48      106.35     14.41 o 
   8   9   4      970.18      980.94     29.09 o 
   9   9   4      270.48      274.64     19.36 o 
  10   9   4      525.52      544.10     26.16 o 
  11   9   4       14.61       40.77     21.23 o 
  12   9   4      455.16      519.17     25.81 o 
  13   9   4       33.39       41.30     25.26 o 
   0  10   4     2181.37     2105.38     35.95 o 
   1  10   4       24.13       10.45     19.71 o 
   2  10   4     1469.75     1418.81     30.77 o 
   3  10   4       41.52       50.46     11.58 o 
   4  10   4      199.47      178.03     15.93 o 
   5  10   4      293.78      317.24     18.40 o 
   6  10   4       20.08       21.64     21.75 o 
   7  10   4        4.27        0.01     24.60 o 
   8  10   4      267.19      303.07     19.30 o 
   9  10   4        0.23        0.01     21.61 o 
  10  10   4        1.28       10.70     22.76 o 
  11  10   4       47.91        7.99     27.88 o 
  12  10   4       41.91       54.46     16.48 o 
   1  11   4      531.37      490.18     22.58 o 
   2  11   4        0.30        0.01     21.37 o 
   3  11   4      442.04      410.28     20.88 o 
   4  11   4      108.20      130.33     14.89 o 
   5  11   4        3.69        0.01     23.67 o 
   6  11   4        0.03        0.01     24.80 o 
   7  11   4       10.28        0.01     24.41 o 
   8  11   4        0.57        0.01     23.83 o 
   9  11   4        8.77        0.01     25.15 o 
  10  11   4       37.04       29.03     15.30 o 
  11  11   4        0.22        0.01     26.55 o 
   0  12   4       53.95       29.99     22.31 o 
   1  12   4      123.67       87.67     15.87 o 
   2  12   4       21.61       12.32     21.62 o 
   3  12   4       14.69        9.68     23.02 o 
   4  12   4        4.48        0.01     23.24 o 
   5  12   4        8.34        0.01     27.14 o 
   6  12   4       12.30       12.33     24.28 o 
   7  12   4       81.63       86.77     17.28 o 
   8  12   4       20.40       26.63     24.81 o 
   9  12   4        0.10        0.01     25.71 o 
   1  13   4       77.80       67.37     13.51 o 
   2  13   4        2.34        0.01     23.69 o 
   3  13   4        6.62        0.01     23.87 o 
   4  13   4      107.65       59.84     30.34 o 
   5  13   4      145.42      145.36     18.84 o 
   6  13   4        0.14        0.01     24.43 o 
   7  13   4        0.04       32.23     22.88 o 
   8  13   4       52.29       30.52     29.08 o 
   0  14   4        0.58       40.85     21.43 o 
   1  14   4        9.29       31.40     22.29 o 
   2  14   4        7.72        9.63     25.41 o 
   3  14   4        6.66        0.01     27.46 o 
   4  14   4       10.21        0.01     26.68 o 
   5  14   4        6.58        0.01     26.31 o 
   1   1   5    19792.75    19750.23    164.38 o 
   2   1   5     3512.93     3148.15     17.48 o 
   3   1   5     1175.99     1226.05     12.15 o 
   4   1   5        1.12        9.39      5.34 o 
   5   1   5     1489.56     1657.99     15.33 o 
   6   1   5      124.20      119.04      5.49 o 
   7   1   5      569.41      581.94     10.54 o 
   8   1   5       36.22       57.63      6.49 o 
   9   1   5        3.66       15.00     12.17 o 
  10   1   5        0.11        5.62      9.78 o 
  11   1   5       83.14       77.64      8.99 o 
  12   1   5      107.48       83.33      9.22 o 
  13   1   5      417.65      416.05     14.09 o 
  14   1   5      260.56      235.18     13.18 o 
  15   1   5      110.29       96.15     10.95 o 
  16   1   5       95.59      118.04     14.50 o 
  17   1   5        8.90        9.70     25.36 o 
   0   2   5    28071.19    26390.46    194.98 o 
   1   2   5      983.71      959.28      9.76 o 
   2   2   5      461.73      444.98      7.15 o 
   3   2   5      146.82      116.23      4.61 o 
   4   2   5     1997.92     2003.16     16.99 o 
   5   2   5     2152.15     2528.85     18.84 o 
   6   2   5       10.16       26.03     11.48 o 
   7   2   5        6.15        3.26     12.09 o 
   8   2   5      278.36      276.44     11.96 o 
   9   2   5       17.02        9.16     13.28 o 
  10   2   5      341.30      343.38     14.97 o 
  11   2   5     2484.82     2522.13     38.59 o 
  12   2   5       27.72       36.19     18.65 o 
  13   2   5      108.37      129.91     14.75 o 
  14   2   5      611.41      564.79     25.35 o 
  15   2   5      113.61      102.70     16.22 o 
  16   2   5        0.94        0.01     26.75 o 
   1   3   5     3983.95     3952.98     29.67 o 
   2   3   5      154.54      131.41      6.92 o 
   3   3   5      195.13      190.97      8.34 o 
   4   3   5     1404.77     1392.38     19.86 o 
   5   3   5     4073.39     4214.27     36.29 o 
   6   3   5     1223.92     1202.23     20.74 o 
   7   3   5     1075.33     1043.75     20.07 o 
   8   3   5      461.65      472.89     14.95 o 
   9   3   5      592.02      617.00     18.99 o 
  10   3   5       39.16       31.48     10.06 o 
  11   3   5      113.96       83.44     13.86 o 
  12   3   5        0.22        8.93     19.13 o 
  13   3   5      465.11      472.12     21.33 o 
  14   3   5        0.08        0.01     21.90 o 
  15   3   5       64.58       29.51     26.19 o 
  16   3   5        7.18       25.74     20.96 o 
   0   4   5     2238.40     2251.91     23.76 o 
   1   4   5     2617.39     2483.52     25.26 o 
   2   4   5     4352.55     4231.44     33.68 o 
   3   4   5     2393.66     2650.71     27.97 o 
   4   4   5       23.23       30.21      6.55 o 
   5   4   5      256.97      250.96     10.90 o 
   6   4   5     1222.98     1137.59     20.98 o 
   7   4   5      137.22      124.91      9.12 o 
   8   4   5      232.97      240.58     12.57 o 
   9   4   5      459.50      440.66     16.46 o 
  10   4   5      631.40      606.55     19.96 o 
  11   4   5        0.63        0.01     17.76 o 
  12   4   5        9.76        0.01     20.88 o 
  13   4   5       41.59       40.96     12.91 o 
  14   4   5       60.39      100.44     14.85 o 
  15   4   5        3.08       13.92     21.06 o 
  16   4   5       41.18       25.10     26.40 o 
   1   5   5        2.09        0.01     11.50 o 
   2   5   5      558.36      534.75     13.88 o 
   3   5   5      632.01      493.61     13.98 o 
   4   5   5      483.23      492.98     13.85 o 
   5   5   5      333.20      314.51     11.64 o 
   6   5   5     1832.37     1712.88     26.64 o 
   7   5   5      484.29      506.20     15.97 o 
   8   5   5      152.71      122.83     10.92 o 
   9   5   5       23.15        0.01     17.10 o 
  10   5   5      362.80      399.43     18.10 o 
  11   5   5       10.58       49.29     10.53 o 
  12   5   5      101.01      129.56     14.79 o 
  13   5   5      416.97      426.01     21.79 o 
  14   5   5       83.20       84.96     14.48 o 
  15   5   5      253.97      296.69     20.73 o 
  16   5   5       38.65       44.06     16.09 o 
   0   6   5      473.71      455.63     13.92 o 
   1   6   5        7.84       24.42      6.06 o 
   2   6   5      359.11      396.89     13.50 o 
   3   6   5        0.60        0.01     12.94 o 
   4   6   5      532.74      546.20     16.80 o 
   5   6   5        9.89        6.79     13.11 o 
   6   6   5     1652.34     1693.26     29.93 o 
   7   6   5      259.39      237.50     14.00 o 
   8   6   5      344.04      339.95     16.79 o 
   9   6   5      253.75      263.42     15.47 o 
  10   6   5       20.34       14.62     18.87 o 
  11   6   5        0.09        0.01     21.43 o 
  12   6   5      324.02      294.22     20.77 o 
  13   6   5        9.93        3.07     22.30 o 
  14   6   5       52.87       33.02     25.49 o 
  15   6   5       15.38        2.14     26.73 o 
   1   7   5      304.23      322.29     13.55 o 
   2   7   5      134.98      137.03     10.03 o 
   3   7   5      224.00      255.56     12.66 o 
   4   7   5        0.45        2.15     13.75 o 
   5   7   5       12.25        4.13     17.52 o 
   6   7   5      133.96      141.42     12.76 o 
   7   7   5     1378.81     1337.96     30.89 o 
   8   7   5      461.24      431.48     18.82 o 
   9   7   5      128.79      133.03     14.60 o 
  10   7   5      624.04      585.07     23.69 o 
  11   7   5       21.43        0.01     22.02 o 
  12   7   5       37.47       40.56     21.24 o 
  13   7   5        5.48        0.01     24.66 o 
  14   7   5       13.62        0.01     27.02 o 
   0   8   5      556.14      516.78     16.69 o 
   1   8   5       70.22       71.15      8.43 o 
   2   8   5       35.38       29.83      8.27 o 
   3   8   5       27.92        8.08     16.80 o 
   4   8   5      121.30       96.58     11.77 o 
   5   8   5        6.75        0.01     18.57 o 
   6   8   5      212.38      217.48     15.00 o 
   7   8   5      753.09      707.42     23.85 o 
   8   8   5        3.20        0.01     23.73 o 
   9   8   5      504.80      551.56     23.11 o 
  10   8   5       13.04        4.46     23.12 o 
  11   8   5       24.29       29.75     22.27 o 
  12   8   5      126.38      138.52     16.09 o 
  13   8   5        8.23        2.72     23.58 o 
  14   8   5        8.53       36.32     24.10 o 
   1   9   5        0.64        1.66     15.61 o 
   2   9   5       66.94       82.68     10.44 o 
   3   9   5      210.77      188.72     13.05 o 
   4   9   5       53.64       12.88     21.48 o 
   5   9   5      669.13      710.81     24.19 o 
   6   9   5      286.67      252.00     16.63 o 
   7   9   5      459.75      390.49     21.76 o 
   8   9   5      249.69      213.03     16.85 o 
   9   9   5      394.73      429.17     21.39 o 
  10   9   5      211.69      201.03     17.50 o 
  11   9   5       26.04        5.75     24.05 o 
  12   9   5        8.11       16.31     23.48 o 
  13   9   5       10.38       41.95     21.68 o 
   0  10   5      639.19      589.22     22.42 o 
   1  10   5        0.08        6.53     19.36 o 
   2  10   5      414.82      505.66     19.88 o 
   3  10   5      659.68      653.99     21.96 o 
   4  10   5      106.98       80.06     14.84 o 
   5  10   5      204.94      204.06     15.95 o 
   6  10   5      522.59      510.19     22.90 o 
   7  10   5        0.39        8.25     21.83 o 
   8  10   5       44.61       64.84     14.61 o 
   9  10   5      122.93       98.75     16.42 o 
  10  10   5       21.53       39.71     20.77 o 
  11  10   5      126.32      142.53     16.44 o 
  12  10   5        7.10        0.01     27.58 o 
   1  11   5      646.58      623.73     27.05 o 
   2  11   5        0.10        2.60     21.38 o 
   3  11   5      788.72      805.46     26.59 o 
   4  11   5       51.96       67.50     13.05 o 
   5  11   5      122.08      130.49     14.36 o 
   6  11   5        5.91       23.13     22.01 o 
   7  11   5      257.56      244.99     19.83 o 
   8  11   5        0.09        0.01     22.90 o 
   9  11   5       70.88       76.51     17.02 o 
  10  11   5       28.65        6.20     25.39 o 
  11  11   5        1.54       13.74     22.63 o 
   0  12   5       45.30       61.66     13.62 o 
   1  12   5       18.25        9.08     21.18 o 
   2  12   5      131.66      120.20     17.51 o 
   3  12   5      116.88      122.75     15.99 o 
   4  12   5        5.00        0.01     24.77 o 
   5  12   5      112.91      131.54     18.02 o 
   6  12   5       73.77       91.85     14.70 o 
   7  12   5        9.37       11.06     23.25 o 
   8  12   5       63.44       63.84     17.49 o 
   9  12   5      200.46      246.00     20.36 o 
   1  13   5      104.22       82.88     27.39 o 
   2  13   5      118.42       79.79     27.58 o 
   3  13   5       43.89        7.07     26.40 o 
   4  13   5       18.65       10.48     26.95 o 
   5  13   5       18.20       27.48     22.74 o 
   6  13   5        0.78       38.60     20.98 o 
   7  13   5       27.19        0.01     27.44 o 
   0  14   5       21.13        0.01     26.83 o 
   1  14   5        5.12        0.01     24.55 o 
   2  14   5       34.52       35.64     25.01 o 
   3  14   5       21.53        0.01     27.35 o 
   4  14   5       65.98       43.19     26.15 o 
   1   0   6    37748.13    36472.72    241.44 o 
   2   0   6     1726.37     1702.86     12.05 o 
   3   0   6        0.51        0.01      6.47 o 
   4   0   6      390.00      336.72      7.07 o 
   5   0   6      336.52      426.70      8.42 o 
   6   0   6        7.76        0.01      7.69 o 
   7   0   6      170.56      207.43      7.01 o 
   8   0   6      245.03      199.35      7.94 o 
   9   0   6     1634.94     1541.99     19.35 o 
  10   0   6      460.26      409.30     12.06 o 
  11   0   6     1489.51     1464.41     21.49 o 
  12   0   6      175.18      178.80     11.05 o 
  13   0   6      137.97      146.12     13.92 o 
  14   0   6      175.81      166.04     11.66 o 
  15   0   6       34.45        9.39     17.52 o 
  16   0   6      320.94      311.99     15.19 o 
   1   1   6        3.16        0.00      6.87 o 
   2   1   6     5871.17     5981.82     26.15 o 
   3   1   6       24.44       17.87      6.10 o 
   4   1   6        0.30       20.85      4.63 o 
   5   1   6       55.12       74.40      6.08 o 
   6   1   6     1944.42     1842.06     17.65 o 
   7   1   6      297.21      272.64      8.41 o 
   8   1   6      102.31      100.34      6.74 o 
   9   1   6      963.81      909.65     21.43 o 
  10   1   6      443.67      428.10     12.54 o 
  11   1   6      214.61      213.33     11.97 o 
  12   1   6     1330.77     1227.36     21.17 o 
  13   1   6      802.92      792.34     18.51 o 
  14   1   6      520.87      478.81     15.99 o 
  15   1   6       71.72       69.08     14.13 o 
  16   1   6       21.47        4.87     17.47 o 
   0   2   6      896.45      836.52     10.08 o 
   1   2   6       22.76       28.39      3.54 o 
   2   2   6     1304.89     1253.68     12.42 o 
   3   2   6     2083.05     1920.85     16.11 o 
   4   2   6      244.49      301.51      7.11 o 
   5   2   6      773.95      816.56     11.52 o 
   6   2   6     1421.51     1377.78     22.30 o 
   7   2   6     1536.50     1635.77     25.38 o 
   8   2   6      182.86      165.29     11.21 o 
   9   2   6        9.09        9.18     14.33 o 
  10   2   6      204.93      199.58     12.95 o 
  11   2   6       84.94      104.82     12.22 o 
  12   2   6      117.41      152.44     13.77 o 
  13   2   6      116.86      160.43     14.83 o 
  14   2   6        3.51        5.99     21.81 o 
  15   2   6      200.55      194.77     20.23 o 
  16   2   6       12.12       11.25     23.90 o 
   1   3   6      516.51      386.39     10.90 o 
   2   3   6     1290.18     1249.42     18.80 o 
   3   3   6      684.20      753.76     15.22 o 
   4   3   6      146.45      136.64      9.01 o 
   5   3   6     1094.81     1104.17     19.84 o 
   6   3   6      617.69      551.06     15.47 o 
   7   3   6     3295.26     3289.83     36.90 o 
   8   3   6       51.78       71.42      8.81 o 
   9   3   6        8.91       17.16     16.34 o 
  10   3   6      122.83       95.98     11.80 o 
  11   3   6      478.23      467.26     19.65 o 
  12   3   6        8.80        5.61     20.21 o 
  13   3   6       28.65       11.66     22.09 o 
  14   3   6       98.40       76.78     15.16 o 
  15   3   6      167.03      215.19     18.08 o 
  16   3   6       46.79        9.93     26.48 o 
   0   4   6      487.77      436.40     12.02 o 
   1   4   6     1922.03     1936.53     23.64 o 
   2   4   6      856.56      820.37     16.43 o 
   3   4   6       69.94      100.97      8.16 o 
   4   4   6     7004.47     6818.38     48.33 o 
   5   4   6      337.37      416.63     13.38 o 
   6   4   6      282.72      324.24     13.43 o 
   7   4   6       50.80       55.75      8.02 o 
   8   4   6      116.31      124.75     10.66 o 
   9   4   6        9.50        7.00     16.19 o 
  10   4   6      289.19      273.25     16.03 o 
  11   4   6       59.88        0.01     22.28 o 
  12   4   6       75.87       91.47     13.09 o 
  13   4   6        2.23        0.01     23.75 o 
  14   4   6        6.02        0.01     22.78 o 
  15   4   6        6.76        0.68     21.91 o 
  16   4   6       26.24       12.42     26.11 o 
   1   5   6     1800.19     1956.91     25.82 o 
   2   5   6      967.09     1067.07     19.19 o 
   3   5   6     1130.24     1121.57     21.02 o 
   4   5   6       33.29       35.42      8.35 o 
   5   5   6     1111.27     1070.40     21.49 o 
   6   5   6      368.73      388.77     14.77 o 
   7   5   6       59.29       55.87      9.69 o 
   8   5   6       15.21        0.01     16.17 o 
   9   5   6      195.42      198.75     14.75 o 
  10   5   6       46.53       51.22     11.37 o 
  11   5   6       47.07       45.40     12.07 o 
  12   5   6       23.43       29.28     20.47 o 
  13   5   6       43.88        7.17     23.90 o 
  14   5   6        1.44       19.35     18.69 o 
  15   5   6       26.46        0.01     26.70 o 
   0   6   6      136.12      151.83      9.09 o 
   1   6   6      246.66      257.79     11.62 o 
   2   6   6      687.50      687.69     17.11 o 
   3   6   6     3908.69     4044.88     40.55 o 
   4   6   6      776.14      813.88     19.80 o 
   5   6   6     1033.44     1027.43     21.72 o 
   6   6   6       49.72       49.80      8.91 o 
   7   6   6      146.61      126.66     11.84 o 
   8   6   6       63.77       24.30     20.15 o 
   9   6   6      195.04      177.26     14.08 o 
  10   6   6        0.79       17.06     18.47 o 
  11   6   6      714.81      747.08     25.28 o 
  12   6   6        6.15        5.82     21.46 o 
  13   6   6       55.04       37.59     23.27 o 
  14   6   6      130.05      119.12     15.58 o 
  15   6   6       65.65       42.77     29.17 o 
   1   7   6      719.67      691.12     18.16 o 
   2   7   6      351.37      336.78     14.11 o 
   3   7   6        8.23        0.01     15.89 o 
   4   7   6      376.17      360.75     16.34 o 
   5   7   6      592.75      599.18     18.39 o 
   6   7   6      422.07      377.02     16.98 o 
   7   7   6      343.41      390.17     17.71 o 
   8   7   6      919.40      870.20     24.70 o 
   9   7   6      616.19      636.96     22.51 o 
  10   7   6       70.75       72.17     13.32 o 
  11   7   6        8.42        4.56     21.67 o 
  12   7   6       88.62      102.81     14.48 o 
  13   7   6       17.18       22.89     22.13 o 
  14   7   6       62.10       65.46     15.95 o 
   0   8   6        0.77        1.91     13.69 o 
   1   8   6      127.81      124.57     10.94 o 
   2   8   6      423.41      373.55     15.22 o 
   3   8   6      522.53      518.18     17.56 o 
   4   8   6        6.31        7.04     16.60 o 
   5   8   6      426.80      406.12     18.27 o 
   6   8   6       59.27       62.72     11.10 o 
   7   8   6      163.54      143.78     14.87 o 
   8   8   6       22.07       34.45     21.72 o 
   9   8   6      407.47      432.41     20.40 o 
  10   8   6       37.24       29.06     13.96 o 
  11   8   6      346.51      328.57     21.74 o 
  12   8   6       15.60       46.77     20.25 o 
  13   8   6       28.04       15.26     26.51 o 
   1   9   6      855.40      834.60     23.81 o 
   2   9   6      780.03      706.15     22.01 o 
   3   9   6      728.02      732.06     22.44 o 
   4   9   6      682.03      653.96     21.12 o 
   5   9   6      209.54      222.32     17.48 o 
   6   9   6      465.68      429.98     19.35 o 
   7   9   6      486.60      516.81     22.63 o 
   8   9   6        2.02        0.01     23.38 o 
   9   9   6       35.46       42.87     14.10 o 
  10   9   6       79.34       52.86     26.27 o 
  11   9   6        0.10        0.01     24.27 o 
  12   9   6       15.92       32.57     22.64 o 
  13   9   6        0.12       22.84     23.19 o 
   0  10   6      109.97      146.41     13.94 o 
   1  10   6       45.46       35.10     18.89 o 
   2  10   6      229.70      208.12     16.99 o 
   3  10   6       12.26       34.58     18.61 o 
   4  10   6      131.41       56.20     25.07 o 
   5  10   6      172.21      157.91     16.26 o 
   6  10   6      328.75      323.73     19.90 o 
   7  10   6       58.60       51.17     13.28 o 
   8  10   6        7.05        0.01     25.79 o 
   9  10   6      106.50       85.02     16.74 o 
  10  10   6        5.40        0.01     24.00 o 
  11  10   6       99.58       91.39     18.06 o 
  12  10   6       10.37        0.01     26.24 o 
   1  11   6      264.26      274.91     18.57 o 
   2  11   6       77.35       68.47     23.85 o 
   3  11   6        0.01       27.74     20.58 o 
   4  11   6       84.97       88.54     15.32 o 
   5  11   6       13.09       21.52     12.45 o 
   6  11   6      361.85      351.70     19.74 o 
   7  11   6      202.48      230.76     18.86 o 
   8  11   6        6.61        0.01     24.11 o 
   9  11   6      110.84      108.38     16.92 o 
  10  11   6        0.66        0.01     26.90 o 
   0  12   6        6.40       21.47     20.40 o 
   1  12   6       96.45        0.01     27.42 o 
   2  12   6      354.63      368.62     19.97 o 
   3  12   6       13.86        7.13     22.86 o 
   4  12   6      133.63      120.00     18.34 o 
   5  12   6        0.86       13.06     24.02 o 
   6  12   6        0.47        0.01     28.78 o 
   7  12   6        3.25       10.62     23.71 o 
   8  12   6       16.58       23.66     14.01 o 
   9  12   6        2.01        0.01     26.52 o 
   1  13   6        1.93        0.01     22.61 o 
   2  13   6        0.89        0.01     23.57 o 
   3  13   6        1.21        0.01     24.94 o 
   4  13   6       73.57       53.53     16.47 o 
   5  13   6        8.38        1.36     24.85 o 
   6  13   6       90.63      110.53     16.93 o 
   7  13   6        0.07        0.01     26.52 o 
   0  14   6       92.39       87.21     18.04 o 
   1  14   6        1.02        0.01     23.96 o 
   2  14   6        7.44        2.14     24.08 o 
   3  14   6       57.87       38.05     15.91 o 
   1   1   7      198.47      174.55      6.00 o 
   2   1   7      849.21      925.81     11.29 o 
   3   1   7      900.97      918.76     12.16 o 
   4   1   7      145.50      166.36      5.97 o 
   5   1   7        9.94        5.21      7.03 o 
   6   1   7      831.75      800.70     12.65 o 
   7   1   7      984.57     1024.49     16.51 o 
   8   1   7      130.82      131.56      7.45 o 
   9   1   7        3.27        2.25     14.53 o 
  10   1   7      480.84      428.29     12.63 o 
  11   1   7       36.32       33.93      9.74 o 
  12   1   7     1013.31      943.46     18.89 o 
  13   1   7        1.91        0.01     15.26 o 
  14   1   7       10.84        2.88     16.13 o 
  15   1   7      138.63      133.32     16.13 o 
  16   1   7      138.87      142.04     12.92 o 
   0   2   7     2969.80     2747.22     19.03 o 
   1   2   7      392.42      368.32      7.73 o 
   2   2   7     1204.31     1180.41     13.20 o 
   3   2   7     1425.34     1329.31     14.16 o 
   4   2   7        6.95        2.25      7.15 o 
   5   2   7      708.69      747.15     11.60 o 
   6   2   7       16.40       23.30      8.01 o 
   7   2   7       82.96       72.51      8.70 o 
   8   2   7      335.00      295.16     13.32 o 
   9   2   7       10.39        0.01     16.61 o 
  10   2   7       93.92       41.60     21.20 o 
  11   2   7       74.76       70.88     12.10 o 
  12   2   7        4.96       18.74     20.00 o 
  13   2   7       28.58        6.23     22.43 o 
  14   2   7       86.23      109.44     15.16 o 
  15   2   7       64.55       34.64     28.19 o 
  16   2   7       48.39       63.16     16.51 o 
   1   3   7       35.45       13.57     10.32 o 
   2   3   7     4007.43     3928.11     35.15 o 
   3   3   7      303.38      278.32     10.28 o 
   4   3   7     2096.67     2103.99     26.63 o 
   5   3   7      988.43     1138.48     21.45 o 
   6   3   7       99.77       79.35      9.46 o 
   7   3   7      100.86       96.85     10.04 o 
   8   3   7        0.04        0.01     15.37 o 
   9   3   7     2304.68     2401.49     35.71 o 
  10   3   7      190.29      178.62     13.15 o 
  11   3   7       55.77       58.34     12.91 o 
  12   3   7     1812.45     1692.34     35.07 o 
  13   3   7      114.78       90.04     16.40 o 
  14   3   7       15.32        0.01     24.64 o 
  15   3   7       35.21       57.47     13.38 o 
  16   3   7       30.10       27.22     16.22 o 
   0   4   7     3105.06     3053.55     30.76 o 
   1   4   7       59.36       46.33      7.24 o 
   2   4   7      106.90      124.14      9.15 o 
   3   4   7     1026.22      898.24     18.62 o 
   4   4   7      597.61      579.92     16.00 o 
   5   4   7        1.74        0.01     13.84 o 
   6   4   7      561.74      538.06     16.70 o 
   7   4   7        8.96        0.01     14.33 o 
   8   4   7     1446.36     1331.58     26.55 o 
   9   4   7        7.56       23.63     15.22 o 
  10   4   7       22.00        0.01     19.76 o 
  11   4   7      124.19      109.71     14.35 o 
  12   4   7      391.02      321.12     20.40 o 
  13   4   7       72.37       64.81     15.08 o 
  14   4   7      368.98      404.16     22.16 o 
  15   4   7       14.82        0.01     25.06 o 
   1   5   7     3543.46     3527.21     36.25 o 
   2   5   7     1132.22     1057.19     19.78 o 
   3   5   7      810.12      788.33     18.37 o 
   4   5   7     5884.63     5910.17     48.98 o 
   5   5   7        0.22        0.01     13.65 o 
   6   5   7     1316.70     1278.46     24.96 o 
   7   5   7      481.12      486.14     17.14 o 
   8   5   7       15.88        0.01     17.62 o 
   9   5   7      178.54      177.51     13.36 o 
  10   5   7      406.14      394.78     19.25 o 
  11   5   7       43.11       10.02     21.74 o 
  12   5   7      174.20      191.03     16.29 o 
  13   5   7       20.82       30.07     21.68 o 
  14   5   7      208.95      206.39     19.33 o 
  15   5   7        2.54        0.01     25.86 o 
   0   6   7        0.33        0.01     14.25 o 
   1   6   7      244.25      231.80     11.62 o 
   2   6   7      933.10      921.31     20.63 o 
   3   6   7      121.67       85.95     10.11 o 
   4   6   7       87.69       89.88      9.70 o 
   5   6   7      362.21      380.76     15.84 o 
   6   6   7      121.63      128.07     11.46 o 
   7   6   7        0.25        0.01     18.24 o 
   8   6   7      157.17      129.20     12.60 o 
   9   6   7        6.28        0.01     20.03 o 
  10   6   7        0.18        0.01     20.77 o 
  11   6   7       14.07       15.59     19.28 o 
  12   6   7      145.49      161.70     16.38 o 
  13   6   7       14.65       17.38     14.25 o 
  14   6   7       79.59       57.28     27.72 o 
   1   7   7      165.20      162.78     10.88 o 
   2   7   7       93.03      103.73     10.27 o 
   3   7   7      699.79      647.60     18.56 o 
   4   7   7      649.43      545.18     18.84 o 
   5   7   7        4.53        6.14     15.95 o 
   6   7   7      450.84      411.41     18.88 o 
   7   7   7        0.08        0.45     19.33 o 
   8   7   7       59.05       25.61     22.73 o 
   9   7   7       25.05        1.03     20.90 o 
  10   7   7        2.47        0.01     21.11 o 
  11   7   7       10.03        0.01     22.12 o 
  12   7   7       29.12       28.19     22.63 o 
  13   7   7        4.87       12.06     22.20 o 
  14   7   7      116.89      129.21     19.35 o 
   0   8   7      161.62      168.12     12.07 o 
   1   8   7       21.85       13.05      8.87 o 
   2   8   7        3.76        0.01     16.98 o 
   3   8   7      160.07      173.44     13.22 o 
   4   8   7      287.10      297.64     15.63 o 
   5   8   7       35.04       44.31     10.21 o 
   6   8   7      126.09      141.66     14.31 o 
   7   8   7       70.82       72.53     13.75 o 
   8   8   7        2.07        7.85     19.13 o 
   9   8   7       85.04       97.43     14.88 o 
  10   8   7      112.13       92.86     15.83 o 
  11   8   7        2.08        4.38     21.46 o 
  12   8   7        5.77        0.01     23.25 o 
  13   8   7        0.65        0.01     21.25 o 
   1   9   7      292.42      320.15     16.21 o 
   2   9   7      119.16      119.75     15.22 o 
   3   9   7       33.84       45.65     10.65 o 
   4   9   7        4.25        0.01     18.83 o 
   5   9   7        5.64        9.87     20.15 o 
   6   9   7      108.84       73.44     16.11 o 
   7   9   7      185.38      207.77     16.57 o 
   8   9   7        1.72       18.10     19.61 o 
   9   9   7      354.44      316.14     18.84 o 
  10   9   7        2.35        0.01     23.32 o 
  11   9   7        1.12        3.34     22.62 o 
  12   9   7       30.33       43.27     12.52 o 
   0  10   7      281.75      274.65     17.29 o 
   1  10   7        7.39       33.86     18.54 o 
   2  10   7      261.25      292.39     18.19 o 
   3  10   7      196.28      188.32     16.49 o 
   4  10   7       10.31        0.01     21.27 o 
   5  10   7       45.44       52.21     14.92 o 
   6  10   7       35.35       30.66     23.42 o 
   7  10   7      161.95      166.58     17.62 o 
   8  10   7       25.34       10.92     21.95 o 
   9  10   7        6.04        0.01     23.91 o 
  10  10   7       40.46       63.77     16.17 o 
  11  10   7       22.11        0.01     26.75 o 
   1  11   7      338.28      333.64     18.92 o 
   2  11   7       96.34       82.21     13.99 o 
   3  11   7      126.60      155.06     15.35 o 
   4  11   7      696.46      705.78     27.05 o 
   5  11   7       58.83       21.78     26.25 o 
   6  11   7        0.85        0.01     26.04 o 
   7  11   7        2.85       34.07     22.07 o 
   8  11   7       49.41       49.61     13.88 o 
   9  11   7        0.00        0.01     25.72 o 
  10  11   7       30.21       22.97     24.25 o 
   0  12   7      363.93      361.64     21.72 o 
   1  12   7        5.50       18.50     19.89 o 
   2  12   7        1.04        0.01     22.36 o 
   3  12   7        0.48        9.76     23.03 o 
   4  12   7       33.92       22.40     26.44 o 
   5  12   7      189.19      231.43     20.37 o 
   6  12   7       57.17       53.24     28.28 o 
   7  12   7       25.86       38.06     24.66 o 
   8  12   7      237.62      249.09     22.20 o 
   1  13   7       32.86        0.01     24.74 o 
   2  13   7       91.38       96.63     16.88 o 
   3  13   7       16.52        0.01     25.94 o 
   4  13   7      279.95      363.68     35.86 o 
   5  13   7       17.98        0.01     26.37 o 
   6  13   7       76.70       10.77     31.10 o 
   0  14   7       43.70       63.43     27.62 o 
   1  14   7        0.24        0.01     24.06 o 
   0   0   8       64.20       88.22      5.45 o 
   1   0   8      494.81      507.38      9.09 o 
   2   0   8     1564.06     1376.79     14.21 o 
   3   0   8       27.92       36.21      4.41 o 
   4   0   8      555.23      535.06     10.10 o 
   5   0   8      210.94      198.23      7.07 o 
   6   0   8       26.16       14.39      8.59 o 
   7   0   8     1249.86     1243.48     16.94 o 
   8   0   8      146.47      111.76      7.53 o 
   9   0   8       18.74       26.00      7.90 o 
  10   0   8       86.55       88.47      8.10 o 
  11   0   8      905.96      834.10     17.85 o 
  12   0   8      107.46      118.61      9.82 o 
  13   0   8      276.13      231.43     13.20 o 
  14   0   8     1169.35     1094.29     23.20 o 
  15   0   8      146.05      124.98     11.90 o 
  16   0   8       62.55       82.76     13.10 o 
   1   1   8    13509.28    14451.22     46.97 o 
   2   1   8     1481.15     1274.45     14.05 o 
   3   1   8      961.86     1018.71     14.19 o 
   4   1   8     1995.17     1932.30     18.24 o 
   5   1   8       93.82       86.11      6.68 o 
   6   1   8       46.95       71.81      5.54 o 
   7   1   8      150.01      130.58      8.52 o 
   8   1   8      202.20      170.69      8.36 o 
   9   1   8      471.85      380.04     17.51 o 
  10   1   8     2860.43     2777.22     28.95 o 
  11   1   8      355.85      364.39     14.80 o 
  12   1   8      216.25      212.91     11.46 o 
  13   1   8       42.25       27.66     16.22 o 
  14   1   8      180.80      152.30     12.02 o 
  15   1   8       54.02       78.35     12.74 o 
  16   1   8        3.26        0.02     18.10 o 
   0   2   8        0.44        2.89      6.88 o 
   1   2   8        0.83        0.01      7.59 o 
   2   2   8      745.98      723.02     12.24 o 
   3   2   8     1978.75     1823.35     17.23 o 
   4   2   8     1769.24     1655.34     17.02 o 
   5   2   8     2358.16     2460.63     23.05 o 
   6   2   8        0.40        0.01     13.13 o 
   7   2   8      476.76      450.11     16.28 o 
   8   2   8       29.71       25.87      8.68 o 
   9   2   8        0.01        0.01     19.94 o 
  10   2   8      400.45      379.86     18.15 o 
  11   2   8      238.92      223.00     16.08 o 
  12   2   8      378.34      377.14     19.51 o 
  13   2   8      132.98      127.49     16.36 o 
  14   2   8       55.43       13.94     25.43 o 
  15   2   8        2.09       10.96     22.67 o 
  16   2   8        5.54       37.62     22.39 o 
   1   3   8     2364.48     2409.35     27.66 o 
   2   3   8       14.98       13.91     11.32 o 
   3   3   8       40.19       48.92      7.32 o 
   4   3   8        0.50        0.01     13.51 o 
   5   3   8      889.16      990.49     20.54 o 
   6   3   8       23.44       20.96     12.70 o 
   7   3   8      640.44      614.87     17.42 o 
   8   3   8       79.74       66.04     11.52 o 
   9   3   8     1426.23     1358.22     30.15 o 
  10   3   8      384.93      369.42     17.95 o 
  11   3   8        0.01        0.01     22.06 o 
  12   3   8      508.35      456.92     21.43 o 
  13   3   8        2.18        0.01     21.79 o 
  14   3   8       10.88        0.01     23.98 o 
  15   3   8      140.02      142.65     18.81 o 
   0   4   8      424.85      401.38     13.09 o 
   1   4   8      978.42     1039.88     19.93 o 
   2   4   8      546.16      556.67     15.50 o 
   3   4   8     1224.59     1179.45     22.07 o 
   4   4   8     1462.68     1368.49     23.87 o 
   5   4   8     2040.06     2089.45     29.62 o 
   6   4   8      228.89      244.85     12.53 o 
   7   4   8       24.30       27.35      8.75 o 
   8   4   8      793.97      743.03     20.89 o 
   9   4   8      166.88      162.03     12.52 o 
  10   4   8      703.83      609.55     23.05 o 
  11   4   8       23.62       16.79     21.33 o 
  12   4   8       26.25       31.74     22.57 o 
  13   4   8        6.72        0.01     21.90 o 
  14   4   8       23.47       12.54     23.03 o 
  15   4   8        9.41        0.01     25.18 o 
   1   5   8      909.94      916.32     19.92 o 
   2   5   8     2212.97     2253.46     32.64 o 
   3   5   8      176.42      197.03     11.17 o 
   4   5   8      552.84      602.36     17.61 o 
   5   5   8        0.00        0.01     14.89 o 
   6   5   8       61.09       60.68     10.35 o 
   7   5   8      191.30      213.02     13.06 o 
   8   5   8       18.15       30.00     15.89 o 
   9   5   8        9.17       11.83     17.73 o 
  10   5   8        2.15        0.01     20.65 o 
  11   5   8      230.30      211.23     17.11 o 
  12   5   8        0.10        2.94     22.80 o 
  13   5   8      210.86      161.60     18.24 o 
  14   5   8        0.12        6.11     21.80 o 
  15   5   8        7.09        8.77     24.48 o 
   0   6   8      864.18      978.01     21.13 o 
   1   6   8       47.05       51.98      8.37 o 
   2   6   8       59.91       40.32     16.07 o 
   3   6   8      232.23      235.41     13.59 o 
   4   6   8        6.64        0.01     16.79 o 
   5   6   8       14.94       20.61     17.20 o 
   6   6   8       72.23       37.21     18.87 o 
   7   6   8        0.12        7.98     18.10 o 
   8   6   8      202.96      222.03     15.00 o 
   9   6   8      301.28      276.82     17.56 o 
  10   6   8       65.61       72.44     13.32 o 
  11   6   8        0.04        0.01     22.92 o 
  12   6   8      278.34      234.42     18.84 o 
  13   6   8       23.93       41.01     22.35 o 
  14   6   8      302.81      306.86     21.64 o 
   1   7   8        0.11        0.01     15.82 o 
   2   7   8      919.61      974.20     23.86 o 
   3   7   8      667.92      696.74     20.75 o 
   4   7   8      994.71      940.63     23.61 o 
   5   7   8      100.54       82.81     11.85 o 
   6   7   8     1270.46     1232.53     29.69 o 
   7   7   8     1957.04     1867.97     35.65 o 
   8   7   8        9.25       31.68     20.81 o 
   9   7   8      253.99      229.44     18.19 o 
  10   7   8       90.17      110.14     13.44 o 
  11   7   8       22.21        3.63     22.76 o 
  12   7   8       41.26       53.81     13.08 o 
  13   7   8        2.72        4.83     22.39 o 
  14   7   8       20.62       29.40     26.50 o 
   0   8   8       47.05       30.19     16.47 o 
   1   8   8      161.27      162.77     13.19 o 
   2   8   8       76.33       85.70     11.08 o 
   3   8   8      340.53      331.92     15.62 o 
   4   8   8       24.21       37.82      9.65 o 
   5   8   8        9.78       15.04     20.27 o 
   6   8   8     2794.12     2885.41     46.99 o 
   7   8   8       20.47        0.01     23.85 o 
   8   8   8      158.35      178.84     16.66 o 
   9   8   8       12.77       30.39     19.30 o 
  10   8   8       31.22        0.01     22.54 o 
  11   8   8        0.06        0.01     25.76 o 
  12   8   8        0.19        0.01     25.36 o 
  13   8   8        5.43        0.01     26.92 o 
   1   9   8       14.02        3.28     19.05 o 
   2   9   8      646.12      650.36     22.57 o 
   3   9   8      309.74      274.21     16.45 o 
   4   9   8      294.26      264.56     17.96 o 
   5   9   8        7.52        0.01     22.87 o 
   6   9   8      525.48      505.49     22.51 o 
   7   9   8       50.65       62.43     14.46 o 
   8   9   8       98.60       72.33     13.55 o 
   9   9   8       89.01       78.50     13.66 o 
  10   9   8      256.62      297.90     19.85 o 
  11   9   8       12.41        0.01     25.39 o 
  12   9   8      229.95      254.57     21.17 o 
   0  10   8       43.25       44.00     12.49 o 
   1  10   8       76.37       92.45     12.54 o 
   2  10   8        0.20        0.01     20.47 o 
   3  10   8       17.00       22.80     18.69 o 
   4  10   8      107.06      103.67     13.73 o 
   5  10   8      159.21      151.45     17.29 o 
   6  10   8      146.01      144.60     17.31 o 
   7  10   8        2.98        0.01     21.23 o 
   8  10   8       69.91       75.41     15.80 o 
   9  10   8       53.66       54.30     15.86 o 
  10  10   8        6.11        9.64     22.45 o 
  11  10   8       17.13       15.22     24.04 o 
   1  11   8      361.06      349.88     21.14 o 
   2  11   8       69.49       30.23     23.94 o 
   3  11   8       88.25       64.88     15.26 o 
   4  11   8      187.02      190.11     16.47 o 
   5  11   8       31.77        2.43     24.70 o 
   6  11   8       71.10       72.98     14.52 o 
   7  11   8       11.61        0.01     24.93 o 
   8  11   8       10.79        0.01     24.19 o 
   9  11   8       66.53       74.11     15.74 o 
   0  12   8      412.80      348.65     22.20 o 
   1  12   8       24.06       15.99     22.57 o 
   2  12   8       10.64        0.01     23.59 o 
   3  12   8      279.29      249.74     20.62 o 
   4  12   8       67.75       83.44     15.80 o 
   5  12   8      257.03      229.59     20.05 o 
   6  12   8        0.01       18.24     22.47 o 
   7  12   8       23.65        0.01     25.66 o 
   8  12   8       21.67       44.87     25.08 o 
   1  13   8        4.48        0.01     26.44 o 
   2  13   8        0.47        2.72     24.49 o 
   3  13   8        0.07        0.01     26.08 o 
   4  13   8       21.54        2.10     26.66 o 
   5  13   8        5.65        0.01     25.12 o 
   1   1   9     2521.53     2636.43     21.57 o 
   2   1   9     2123.29     1959.93     18.49 o 
   3   1   9     7613.94     7940.19     40.20 o 
   4   1   9      217.12      192.22      7.07 o 
   5   1   9      193.23      202.35      8.45 o 
   6   1   9      340.74      307.71      9.50 o 
   7   1   9      847.30      856.81     17.27 o 
   8   1   9      149.42      138.46      8.28 o 
   9   1   9      137.75      149.34     12.62 o 
  10   1   9       59.59       54.67     10.26 o 
  11   1   9        0.21        0.01     14.17 o 
  12   1   9       11.96        0.63     14.58 o 
  13   1   9      158.92      158.72     11.96 o 
  14   1   9        6.35        0.01     17.31 o 
  15   1   9      247.19      217.65     17.55 o 
   0   2   9      409.17      501.87     10.11 o 
   1   2   9     2509.98     2505.85     20.89 o 
   2   2   9      136.28      147.13      7.26 o 
   3   2   9     5938.76     5926.50     34.00 o 
   4   2   9      121.87      118.55      6.67 o 
   5   2   9      162.88      155.69      8.23 o 
   6   2   9     1060.10      960.36     22.28 o 
   7   2   9      285.76      281.86     14.46 o 
   8   2   9      203.94      202.79     13.62 o 
   9   2   9     1027.28     1015.06     25.42 o 
  10   2   9       30.64        0.01     21.17 o 
  11   2   9      554.82      535.88     22.78 o 
  12   2   9       69.02       87.50     12.85 o 
  13   2   9       39.78       27.31     22.91 o 
  14   2   9       94.07      114.50     16.01 o 
  15   2   9        2.41        0.01     23.41 o 
   1   3   9     4323.80     4338.20     40.32 o 
   2   3   9      850.45      877.94     19.00 o 
   3   3   9        4.75        2.75     12.90 o 
   4   3   9      708.27      711.37     17.85 o 
   5   3   9        5.14       13.26     13.98 o 
   6   3   9      920.40      828.35     21.08 o 
   7   3   9      240.64      247.59     13.14 o 
   8   3   9        2.39        0.01     20.82 o 
   9   3   9     2634.59     2582.50     41.14 o 
  10   3   9        0.97        6.82     20.57 o 
  11   3   9      272.23      291.34     16.70 o 
  12   3   9       43.30       41.39     13.18 o 
  13   3   9      135.05      133.28     16.88 o 
  14   3   9        0.41        0.01     22.79 o 
  15   3   9      172.74      181.65     21.95 o 
   0   4   9     2030.65     1975.02     28.22 o 
   1   4   9      326.60      336.39     13.17 o 
   2   4   9      208.15      198.17     10.88 o 
   3   4   9     5558.94     5532.85     50.40 o 
   4   4   9      579.88      565.20     19.83 o 
   5   4   9     1144.23     1066.50     24.03 o 
   6   4   9        3.07       13.48     13.20 o 
   7   4   9      177.28      172.75     13.26 o 
   8   4   9       65.44       55.54     11.14 o 
   9   4   9      121.13      109.69     13.11 o 
  10   4   9      284.33      257.92     16.64 o 
  11   4   9     1040.19     1043.71     30.23 o 
  12   4   9       18.10        0.01     22.57 o 
  13   4   9      111.88       97.48     16.14 o 
  14   4   9        1.43        0.01     24.41 o 
  15   4   9        5.02        0.01     26.30 o 
   1   5   9     1002.57      967.29     21.96 o 
   2   5   9      115.83      119.37      9.91 o 
   3   5   9      742.03      715.67     20.58 o 
   4   5   9     1053.03      978.64     22.47 o 
   5   5   9      955.04      981.22     22.92 o 
   6   5   9       99.74       89.44     11.41 o 
   7   5   9     1320.41     1184.01     27.64 o 
   8   5   9       13.99       22.26     17.71 o 
   9   5   9      451.09      418.59     19.48 o 
  10   5   9       54.23       47.74     23.42 o 
  11   5   9      243.04      212.88     17.12 o 
  12   5   9      316.98      326.93     21.31 o 
  13   5   9       77.90       88.83     17.38 o 
  14   5   9       17.22        0.01     25.36 o 
   0   6   9     1978.49     1945.18     30.27 o 
   1   6   9      524.24      517.72     17.42 o 
   2   6   9       86.53       72.83      9.97 o 
   3   6   9      165.79      165.55     13.59 o 
   4   6   9      210.74      229.19     13.61 o 
   5   6   9     2053.02     2049.09     35.44 o 
   6   6   9        9.21       13.24     19.03 o 
   7   6   9      423.02      381.64     17.96 o 
   8   6   9        1.94        0.99     20.26 o 
   9   6   9      383.45      358.81     19.54 o 
  10   6   9       10.87       24.64     19.51 o 
  11   6   9      189.86      191.77     16.60 o 
  12   6   9       16.38        0.64     24.74 o 
  13   6   9       83.39      110.29     16.93 o 
  14   6   9        3.37       18.97     23.93 o 
   1   7   9      211.01      174.53     12.25 o 
   2   7   9       89.08       93.33     11.89 o 
   3   7   9      792.36      743.08     22.93 o 
   4   7   9      194.71      213.07     13.77 o 
   5   7   9     1783.21     1814.43     34.62 o 
   6   7   9      881.50      803.91     23.96 o 
   7   7   9     1588.73     1573.76     33.40 o 
   8   7   9        0.01        0.01     23.77 o 
   9   7   9       96.35      111.01     14.21 o 
  10   7   9       11.51       28.28     20.31 o 
  11   7   9      193.45      229.74     17.54 o 
  12   7   9       35.00       21.67     12.68 o 
  13   7   9        5.50        0.01     25.31 o 
   0   8   9        2.51        6.19     18.04 o 
   1   8   9        8.37        2.66     18.41 o 
   2   8   9       18.01        0.90     18.49 o 
   3   8   9       33.82       34.12     18.11 o 
   4   8   9      210.95      202.07     15.06 o 
   5   8   9       54.37       63.51     12.15 o 
   6   8   9       80.39       89.71     15.66 o 
   7   8   9       54.33       32.79     13.97 o 
   8   8   9        2.75        0.01     24.17 o 
   9   8   9        1.96        0.01     21.74 o 
  10   8   9        9.66        0.01     22.26 o 
  11   8   9      132.52      182.37     17.04 o 
  12   8   9        3.21        0.01     24.58 o 
   1   9   9      889.23      784.70     25.94 o 
   2   9   9        0.09        0.01     17.83 o 
   3   9   9       28.61       36.35     19.23 o 
   4   9   9        0.04       31.60     18.18 o 
   5   9   9      319.04      320.93     18.87 o 
   6   9   9       93.99       83.24     14.83 o 
   7   9   9       82.78       82.54     15.12 o 
   8   9   9       11.52        0.01     23.28 o 
   9   9   9       34.34       38.84     22.61 o 
  10   9   9        0.94        0.01     24.84 o 
  11   9   9       61.29       69.99     17.11 o 
   0  10   9       22.36       46.14     13.20 o 
   1  10   9      385.83      420.54     20.25 o 
   2  10   9        2.27        5.98     19.38 o 
   3  10   9       12.89        0.01     21.64 o 
   4  10   9      110.31       76.78     15.68 o 
   5  10   9       32.09       11.58     23.86 o 
   6  10   9      123.72      118.04     16.34 o 
   7  10   9       12.77       23.58     21.29 o 
   8  10   9      127.53      180.00     17.75 o 
   9  10   9      202.25      248.43     20.05 o 
  10  10   9        6.79        0.01     25.68 o 
   1  11   9      337.52      333.86     20.60 o 
   2  11   9        3.49       10.06     20.64 o 
   3  11   9       27.34       19.82     23.51 o 
   4  11   9      219.10      217.11     19.41 o 
   5  11   9        0.10       31.43     19.98 o 
   6  11   9       14.93       24.62     23.34 o 
   7  11   9      119.96      171.40     16.80 o 
   8  11   9        1.81        0.01     25.24 o 
   9  11   9        3.30        0.01     25.84 o 
   0  12   9        0.12       12.71     21.09 o 
   1  12   9        0.54        1.91     22.07 o 
   2  12   9        8.77        0.01     23.83 o 
   3  12   9       57.35       53.21     27.00 o 
   4  12   9       13.51        0.01     28.28 o 
   5  12   9       18.75       23.69     24.91 o 
   6  12   9       15.60       18.79     24.08 o 
   7  12   9        1.18       37.35     22.51 o 
   1  13   9       69.10      107.84     15.50 o 
   2  13   9       39.84       28.06     27.79 o 
   3  13   9      115.45       78.09     29.26 o 
   4  13   9       24.08       29.61     27.22 o 
   0   0  10      135.82      123.41      6.44 o 
   1   0  10      360.52      297.17      8.96 o 
   2   0  10     7922.11     7659.70     38.96 o 
   3   0  10     2867.52     2793.67     23.50 o 
   4   0  10       12.59       12.16      8.80 o 
   5   0  10        8.09       10.26      5.78 o 
   6   0  10      948.55      874.22     15.27 o 
   7   0  10      408.76      340.53     11.60 o 
   8   0  10     1383.54     1350.59     19.95 o 
   9   0  10        0.31        8.96     11.83 o 
  10   0  10      219.53      226.70     11.32 o 
  11   0  10     1302.84     1274.14     23.09 o 
  12   0  10       10.48       11.10     14.34 o 
  13   0  10      113.61      121.55     10.75 o 
  14   0  10      525.91      531.84     19.42 o 
  15   0  10       97.08       94.56     12.98 o 
   1   1  10     5907.33     6189.65     34.62 o 
   2   1  10     4237.77     4277.18     14.18 o 
   3   1  10       21.19       18.36      9.29 o 
   4   1  10      481.43      561.43     11.58 o 
   5   1  10      246.92      239.38     10.30 o 
   6   1  10       19.17       14.11     10.31 o 
   7   1  10     2733.93     2659.90     28.65 o 
   8   1  10      361.78      394.37     12.12 o 
   9   1  10      881.89      807.40     33.67 o 
  10   1  10      350.57      341.80     13.09 o 
  11   1  10       11.42        9.19     14.19 o 
  12   1  10      250.56      248.72     12.65 o 
  13   1  10      438.65      412.51     16.36 o 
  14   1  10       52.38       54.78     10.81 o 
  15   1  10      419.36      461.14     18.34 o 
   0   2  10       56.55       38.18      6.49 o 
   1   2  10      224.43      192.66      7.48 o 
   2   2  10      221.71      241.19      9.43 o 
   3   2  10        2.71        0.01      9.57 o 
   4   2  10      356.56      374.12     10.38 o 
   5   2  10      314.24      308.94     11.46 o 
   6   2  10      635.02      608.83     18.11 o 
   7   2  10      165.91      160.56     12.31 o 
   8   2  10     2275.09     2128.81     35.34 o 
   9   2  10      381.36      380.89     18.49 o 
  10   2  10      598.39      609.78     24.01 o 
  11   2  10       48.37       63.99     14.07 o 
  12   2  10        7.08        0.01     21.85 o 
  13   2  10      175.95      180.00     17.95 o 
  14   2  10        6.66        0.68     23.81 o 
  15   2  10        2.95        0.01     27.57 o 
   1   3  10       57.17       54.92      8.62 o 
   2   3  10       26.14        9.75     14.13 o 
   3   3  10      293.60      306.48     13.69 o 
   4   3  10     1119.20     1144.67     24.13 o 
   5   3  10     1398.87     1353.96     26.88 o 
   6   3  10      483.24      461.66     16.67 o 
   7   3  10      323.39      300.47     15.02 o 
   8   3  10      128.15      135.43     12.50 o 
   9   3  10      241.27      222.14     16.12 o 
  10   3  10      682.66      653.25     25.54 o 
  11   3  10       15.34       33.54     20.43 o 
  12   3  10        0.21        0.01     22.68 o 
  13   3  10        1.21        5.72     21.54 o 
  14   3  10        1.53       35.53     21.08 o 
  15   3  10        4.92       17.60     23.35 o 
   0   4  10        6.48        9.45     13.95 o 
   1   4  10        0.06        5.43     13.09 o 
   2   4  10        4.52        0.01     15.34 o 
   3   4  10      439.53      450.04     17.14 o 
   4   4  10      409.68      433.19     16.51 o 
   5   4  10        7.05       19.47     14.26 o 
   6   4  10      142.09      129.12     12.43 o 
   7   4  10       39.74        1.75     18.70 o 
   8   4  10       12.80       22.61     10.57 o 
   9   4  10      234.42      209.55     17.62 o 
  10   4  10       11.56        0.01     22.70 o 
  11   4  10       21.10        0.01     23.69 o 
  12   4  10       54.06       39.18     23.74 o 
  13   4  10      132.98      129.36     17.06 o 
  14   4  10        1.32        0.01     25.11 o 
   1   5  10       12.15        5.80      9.24 o 
   2   5  10        0.07       12.70     14.19 o 
   3   5  10      510.64      543.60     18.58 o 
   4   5  10      417.80      406.84     16.99 o 
   5   5  10      339.10      361.14     16.76 o 
   6   5  10      278.87      277.34     15.44 o 
   7   5  10       47.87       47.25     12.70 o 
   8   5  10        2.57        9.78     18.29 o 
   9   5  10       78.88       83.05     13.82 o 
  10   5  10       91.25      105.38     14.37 o 
  11   5  10        5.15       36.13     21.04 o 
  12   5  10       56.68       55.30     15.20 o 
  13   5  10       40.05       51.36     13.46 o 
  14   5  10        1.30       12.32     23.34 o 
   0   6  10      357.87      381.03     16.71 o 
   1   6  10      209.81      216.31     13.69 o 
   2   6  10       16.80        0.01     19.28 o 
   3   6  10        0.08        0.01     17.93 o 
   4   6  10       54.19       46.54     11.87 o 
   5   6  10      106.29      106.21     15.59 o 
   6   6  10      144.04      123.44     13.79 o 
   7   6  10       12.60        0.01     21.47 o 
   8   6  10        0.31        0.01     22.30 o 
   9   6  10       65.88       91.54     14.56 o 
  10   6  10       29.50       41.09     14.10 o 
  11   6  10       52.46       61.95     14.56 o 
  12   6  10        5.76        0.01     26.85 o 
  13   6  10       65.84        0.01     27.01 o 
   1   7  10      843.93      838.13     24.10 o 
   2   7  10       95.15       82.78     12.06 o 
   3   7  10      119.70       86.67     19.74 o 
   4   7  10       69.38       48.07     12.04 o 
   5   7  10      344.83      399.54     18.81 o 
   6   7  10      107.76       99.57     14.50 o 
   7   7  10      828.07      887.79     27.72 o 
   8   7  10       10.67        0.01     23.47 o 
   9   7  10      395.49      375.21     21.57 o 
  10   7  10        0.06        0.01     21.87 o 
  11   7  10        0.48        0.01     23.18 o 
  12   7  10        6.37        0.01     25.21 o 
  13   7  10       63.12       67.28     15.91 o 
   0   8  10     1925.62     1796.43     35.09 o 
   1   8  10      112.21       81.08     14.51 o 
   2   8  10      327.54      328.27     17.75 o 
   3   8  10      337.31      364.43     18.74 o 
   4   8  10      127.67      126.35     14.69 o 
   5   8  10      170.61      194.36     15.47 o 
   6   8  10      290.51      258.39     17.96 o 
   7   8  10        3.73        1.13     21.56 o 
   8   8  10       36.91       22.96     25.03 o 
   9   8  10       46.83       55.76     16.26 o 
  10   8  10       29.72       12.39     23.31 o 
  11   8  10      349.75      429.00     24.63 o 
  12   8  10       38.75       46.87     13.71 o 
   1   9  10      772.66      804.52     26.30 o 
   2   9  10        0.02        6.24     19.20 o 
   3   9  10       13.61        0.01     21.99 o 
   4   9  10       96.12       72.11     14.44 o 
   5   9  10      183.09      176.85     17.60 o 
   6   9  10       61.48       22.59     24.85 o 
   7   9  10      496.71      494.37     24.39 o 
   8   9  10      223.79      233.66     17.78 o 
   9   9  10      130.75      129.89     17.08 o 
  10   9  10      240.36      231.73     20.10 o 
  11   9  10       17.22        0.01     26.17 o 
   0  10  10     1014.19      832.08     28.19 o 
   1  10  10       14.59       27.06     21.52 o 
   2  10  10      584.20      579.81     23.54 o 
   3  10  10       86.14       51.27     26.21 o 
   4  10  10       23.35        9.99     21.95 o 
   5  10  10      330.69      355.80     22.10 o 
   6  10  10        8.77        0.01     22.26 o 
   7  10  10       37.35       10.94     24.33 o 
   8  10  10       66.55       62.66     15.14 o 
   9  10  10       56.96       51.77     27.49 o 
  10  10  10       36.99       17.58     25.62 o 
   1  11  10       15.42       38.44     20.90 o 
   2  11  10        2.79        0.01     21.75 o 
   3  11  10        2.70       33.71     20.45 o 
   4  11  10       32.17       31.18     20.51 o 
   5  11  10        0.03        0.01     24.48 o 
   6  11  10        2.47        0.01     24.02 o 
   7  11  10       55.54      102.20     15.28 o 
   8  11  10       51.39        0.01     28.37 o 
   0  12  10       58.08       67.88     14.64 o 
   1  12  10       68.07       75.16     14.46 o 
   2  12  10       15.61       29.52     12.64 o 
   3  12  10       11.40        0.01     23.91 o 
   4  12  10        0.33        0.01     23.03 o 
   5  12  10        7.34        0.01     24.70 o 
   6  12  10        6.78       31.63     24.42 o 
   1  13  10       22.89       52.73     13.05 o 
   2  13  10       39.65       44.90     25.73 o 
   1   1  11        0.60        0.01     10.71 o 
   2   1  11     2447.45     2291.22     22.11 o 
   3   1  11      220.73      199.45      7.88 o 
   4   1  11      153.90      151.75      7.86 o 
   5   1  11       44.30       60.07      7.67 o 
   6   1  11      123.77      122.50      8.29 o 
   7   1  11      105.80       81.21      9.55 o 
   8   1  11      132.50      111.76      9.22 o 
   9   1  11      113.36       62.74     22.28 o 
  10   1  11      232.48      199.83     11.39 o 
  11   1  11       10.04        0.01     14.92 o 
  12   1  11      207.32      201.84     11.76 o 
  13   1  11       10.64       30.32     14.99 o 
  14   1  11       13.53        0.02     19.01 o 
   0   2  11     1220.71     1216.91     16.72 o 
   1   2  11      335.60      348.72      9.56 o 
   2   2  11       19.59       23.47      7.26 o 
   3   2  11       33.53       40.02      7.61 o 
   4   2  11      267.93      280.49      9.88 o 
   5   2  11      804.35      842.72     16.83 o 
   6   2  11       59.13       38.86     10.35 o 
   7   2  11        1.59        0.01     17.06 o 
   8   2  11      776.29      762.27     22.65 o 
   9   2  11       19.61       32.78     12.02 o 
  10   2  11     2006.39     2006.56     18.53 o 
  11   2  11       89.34       53.99     13.35 o 
  12   2  11       44.33       28.80     24.33 o 
  13   2  11        4.47        0.01     24.96 o 
  14   2  11      202.70      215.76     19.28 o 
   1   3  11      242.63      228.65     12.63 o 
   2   3  11     1894.41     1873.36     29.92 o 
   3   3  11      264.62      230.58     13.57 o 
   4   3  11     3606.03     3430.58     41.90 o 
   5   3  11        0.66        0.01     15.82 o 
   6   3  11      319.25      328.91     16.69 o 
   7   3  11      465.70      552.47     21.41 o 
   8   3  11      234.94      222.63     15.63 o 
   9   3  11        3.93        0.01     21.46 o 
  10   3  11      195.66      225.49     17.79 o 
  11   3  11      154.67      172.11     17.01 o 
  12   3  11      432.86      445.80     23.20 o 
  13   3  11       36.34       39.69     24.31 o 
  14   3  11       42.33       36.15     25.37 o 
   0   4  11     6062.46     5880.55     54.19 o 
   1   4  11      218.09      252.74     13.30 o 
   2   4  11      732.09      798.85     21.05 o 
   3   4  11      845.90      851.36     21.78 o 
   4   4  11      313.18      323.29     15.38 o 
   5   4  11       80.56       81.24     11.62 o 
   6   4  11      452.85      477.60     19.59 o 
   7   4  11        0.74        1.40     19.07 o 
   8   4  11     1997.82     1920.40     36.94 o 
   9   4  11      462.56      447.57     21.14 o 
  10   4  11      216.29      185.78     16.46 o 
  11   4  11      219.54      223.38     17.53 o 
  12   4  11        0.11        0.01     24.71 o 
  13   4  11        0.38        0.01     25.11 o 
  14   4  11      130.70      173.37     20.09 o 
   1   5  11      611.25      633.01     20.24 o 
   2   5  11     1160.94     1117.95     25.32 o 
   3   5  11      557.29      567.15     20.07 o 
   4   5  11     3173.46     3110.05     44.99 o 
   5   5  11      243.73      212.46     14.49 o 
   6   5  11      865.11      843.09     25.55 o 
   7   5  11      378.81      414.25     19.47 o 
   8   5  11        0.24        0.01     22.06 o 
   9   5  11      397.79      422.80     21.87 o 
  10   5  11      213.27      197.16     17.42 o 
  11   5  11       83.49       22.89     27.58 o 
  12   5  11      630.21      630.71     27.21 o 
  13   5  11        0.40       18.97     23.38 o 
   0   6  11     2479.59     2465.74     47.56 o 
   1   6  11       36.38       39.26     10.30 o 
   2   6  11     1834.33     1721.03     32.59 o 
   3   6  11      240.59      270.55     16.62 o 
   4   6  11       72.63       86.10     12.61 o 
   5   6  11       28.16        0.01     21.80 o 
   6   6  11      637.40      563.90     22.38 o 
   7   6  11        0.59        9.86     19.40 o 
   8   6  11      820.47      831.21     26.59 o 
   9   6  11       65.52       38.07     24.31 o 
  10   6  11       69.39        9.76     25.59 o 
  11   6  11       37.20       39.52     25.10 o 
  12   6  11        7.87       15.14     22.53 o 
  13   6  11       34.61       35.13     25.23 o 
   1   7  11      214.08      223.36     16.07 o 
   2   7  11      386.90      310.86     17.33 o 
   3   7  11      184.16      184.99     15.25 o 
   4   7  11      315.71      306.93     16.96 o 
   5   7  11       11.17       30.37     18.80 o 
   6   7  11      575.64      517.57     23.16 o 
   7   7  11        1.13        0.01     22.86 o 
   8   7  11      169.38      156.32     16.73 o 
   9   7  11      118.51      105.26     15.37 o 
  10   7  11       64.60       75.12     14.52 o 
  11   7  11        0.89        0.01     23.03 o 
  12   7  11       86.95       96.65     16.50 o 
   0   8  11      150.21       96.03     25.78 o 
   1   8  11       33.39       44.74     21.08 o 
   2   8  11      516.65      509.96     21.23 o 
   3   8  11        0.02        0.01     19.87 o 
   4   8  11      128.26      127.29     13.36 o 
   5   8  11        0.03        1.09     21.08 o 
   6   8  11      357.40      294.43     19.08 o 
   7   8  11       59.05       47.66     13.94 o 
   8   8  11      160.62      145.17     17.94 o 
   9   8  11      204.10      225.81     19.71 o 
  10   8  11       15.02       21.70     23.21 o 
  11   8  11       51.53       49.32     27.49 o 
   1   9  11       10.32       13.01     20.09 o 
   2   9  11        1.09        0.01     20.31 o 
   3   9  11        3.69        0.01     21.22 o 
   4   9  11        7.13        0.01     22.09 o 
   5   9  11       16.52       18.74     20.56 o 
   6   9  11       15.60       15.75     23.44 o 
   7   9  11      134.54      143.33     17.73 o 
   8   9  11       24.24        0.01     26.03 o 
   9   9  11       12.14        4.81     23.25 o 
  10   9  11       54.33       28.10     26.55 o 
   0  10  11        4.63       27.70     19.24 o 
   1  10  11        7.97        0.01     19.90 o 
   2  10  11      155.59      161.85     17.33 o 
   3  10  11        0.22       30.73     19.44 o 
   4  10  11        0.15        0.01     21.40 o 
   5  10  11        0.12        0.01     22.20 o 
   6  10  11       16.72        0.01     23.52 o 
   7  10  11        0.03        0.01     23.79 o 
   8  10  11       75.63       50.27     17.33 o 
   9  10  11       36.82       21.02     28.35 o 
   1  11  11        8.48        0.01     24.02 o 
   2  11  11       17.55        0.01     22.69 o 
   3  11  11        1.22       11.05     21.53 o 
   4  11  11       84.56      103.48     15.84 o 
   5  11  11       21.45       32.53     13.41 o 
   6  11  11       40.10       46.61     14.29 o 
   7  11  11        1.02        0.01     27.22 o 
   0  12  11       68.87       72.56     24.74 o 
   1  12  11       33.96       30.13     22.65 o 
   2  12  11       49.79       20.65     26.94 o 
   3  12  11        3.06        0.01     25.20 o 
   4  12  11       21.31       18.45     24.85 o 
   0   0  12       60.34       88.06      6.56 o 
   1   0  12     2011.97     2151.96     22.64 o 
   2   0  12      466.19      489.32     12.01 o 
   3   0  12      239.69      243.82      9.44 o 
   4   0  12      758.76      722.43     13.90 o 
   5   0  12       57.86       76.74      7.19 o 
   6   0  12     3534.59     3405.55     31.70 o 
   7   0  12      132.32      144.56      9.30 o 
   8   0  12     1647.51     1603.28     23.28 o 
   9   0  12      157.81      139.80     10.56 o 
  10   0  12      173.10      163.48     11.43 o 
  11   0  12      673.22      603.51     17.88 o 
  12   0  12       95.06       72.14     13.45 o 
  13   0  12       23.63       23.89     15.47 o 
  14   0  12      262.96      302.60     15.89 o 
   1   1  12       28.95       43.15      7.93 o 
   2   1  12     1106.29     1064.90     16.55 o 
   3   1  12      360.48      371.73     12.37 o 
   4   1  12      646.77      612.86     14.17 o 
   5   1  12       16.25       12.75     11.95 o 
   6   1  12      327.35      326.52     11.85 o 
   7   1  12      124.06      118.13     11.78 o 
   8   1  12       97.11       77.15     11.66 o 
   9   1  12        7.82        0.01     20.05 o 
  10   1  12      190.86      186.90     11.39 o 
  11   1  12      133.71      120.32     13.03 o 
  12   1  12      220.51      200.25     15.48 o 
  13   1  12      216.31      212.66     16.81 o 
  14   1  12        2.05       12.90     17.71 o 
   0   2  12      206.89      241.68      9.35 o 
   1   2  12       20.72       25.60      7.15 o 
   2   2  12      552.74      467.22     13.58 o 
   3   2  12      287.69      298.55     11.94 o 
   4   2  12      106.50       82.51      7.86 o 
   5   2  12     1372.13     1296.79     22.08 o 
   6   2  12     1208.49     1253.35     28.18 o 
   7   2  12       56.38       72.69     11.71 o 
   8   2  12      303.41      324.62     17.80 o 
   9   2  12      111.08      120.29     14.03 o 
  10   2  12       56.33       51.82     23.51 o 
  11   2  12       13.73        0.01     23.29 o 
  12   2  12       55.55       25.67     25.18 o 
  13   2  12       26.41        7.54     26.13 o 
  14   2  12      322.91      382.77     23.42 o 
   1   3  12        4.07        0.01     16.35 o 
   2   3  12      537.84      538.25     18.14 o 
   3   3  12       89.10       78.38     11.91 o 
   4   3  12      218.54      175.46     15.04 o 
   5   3  12      390.79      381.92     16.57 o 
   6   3  12      381.14      393.45     18.14 o 
   7   3  12      257.20      290.85     16.84 o 
   8   3  12        0.88        0.01     20.19 o 
   9   3  12       65.61       65.92     13.13 o 
  10   3  12      244.54      233.19     18.16 o 
  11   3  12       23.48        0.01     23.34 o 
  12   3  12       25.55       31.65     23.63 o 
  13   3  12        0.54        2.07     23.01 o 
   0   4  12       39.87        0.01     18.93 o 
   1   4  12      121.70      123.57     11.68 o 
   2   4  12      724.10      650.91     20.59 o 
   3   4  12       14.17        0.01     19.97 o 
   4   4  12        0.03       12.97     17.40 o 
   5   4  12       66.97       40.48     21.76 o 
   6   4  12       87.82       45.20     21.91 o 
   7   4  12      333.05      363.32     18.49 o 
   8   4  12       16.46        0.01     22.39 o 
   9   4  12       57.00       39.83     14.73 o 
  10   4  12        9.55        0.01     21.52 o 
  11   4  12        2.11        6.26     21.78 o 
  12   4  12       14.88       36.69     23.91 o 
  13   4  12        1.37        3.56     24.06 o 
   1   5  12       81.38       74.11     12.93 o 
   2   5  12      307.88      309.11     18.80 o 
   3   5  12       13.64        0.01     21.12 o 
   4   5  12      235.25      228.71     17.21 o 
   5   5  12      535.71      568.15     22.45 o 
   6   5  12       19.86        7.92     19.83 o 
   7   5  12        5.36        0.01     21.53 o 
   8   5  12       16.57        0.01     21.68 o 
   9   5  12       10.02        0.01     21.06 o 
  10   5  12      198.53      212.50     18.17 o 
  11   5  12        5.54       25.25     20.46 o 
  12   5  12       88.24       72.20     15.68 o 
  13   5  12       41.72       18.27     27.10 o 
   0   6  12     1017.88     1000.82     26.92 o 
   1   6  12      234.00      212.44     14.79 o 
   2   6  12     1943.74     1962.45     37.12 o 
   3   6  12      660.31      711.03     24.16 o 
   4   6  12       84.25       78.55     13.47 o 
   5   6  12       56.14       66.19     13.86 o 
   6   6  12       75.87       87.94     13.33 o 
   7   6  12       11.97        4.94     19.99 o 
   8   6  12        6.28        1.15     21.85 o 
   9   6  12       33.47       21.21     22.06 o 
  10   6  12        1.93        0.01     25.51 o 
  11   6  12       24.60       43.30     23.48 o 
  12   6  12       63.05       78.92     16.14 o 
   1   7  12       71.09       81.19     21.48 o 
   2   7  12       48.43       56.04     11.74 o 
   3   7  12       13.25        0.01     20.00 o 
   4   7  12      150.74      182.13     16.32 o 
   5   7  12      480.81      501.87     22.05 o 
   6   7  12       46.12       41.10     24.62 o 
   7   7  12        8.04        0.01     22.14 o 
   8   7  12      157.56      155.75     16.34 o 
   9   7  12      108.46      125.94     17.22 o 
  10   7  12      361.15      349.72     23.19 o 
  11   7  12        4.62       14.08     22.38 o 
   0   8  12      640.23      645.48     25.06 o 
   1   8  12      162.25      186.56     14.56 o 
   2   8  12      339.24      352.76     18.84 o 
   3   8  12       76.17      108.58     13.71 o 
   4   8  12        6.99       21.15     18.10 o 
   5   8  12       35.94        0.01     23.69 o 
   6   8  12      122.84      138.88     16.02 o 
   7   8  12      185.75      163.94     18.00 o 
   8   8  12      127.21      148.26     17.83 o 
   9   8  12       25.75       39.08     25.01 o 
  10   8  12       10.94       25.43     24.83 o 
   1   9  12        3.58        0.01     21.51 o 
   2   9  12       16.77        5.76     19.29 o 
   3   9  12      123.37      130.97     13.81 o 
   4   9  12      159.50      190.10     16.25 o 
   5   9  12        9.48       13.52     22.01 o 
   6   9  12       71.72      116.75     16.65 o 
   7   9  12       97.72       65.39     16.60 o 
   8   9  12       44.36       47.28     25.26 o 
   9   9  12       48.49       65.29     15.26 o 
   0  10  12       77.27       95.99     15.18 o 
   1  10  12       50.27       66.24     15.17 o 
   2  10  12       45.57       56.71     21.05 o 
   3  10  12       34.27       18.93     23.45 o 
   4  10  12       11.39        0.01     23.15 o 
   5  10  12       51.66       38.59     14.81 o 
   6  10  12       40.27       45.26     22.88 o 
   7  10  12        4.47        0.01     24.48 o 
   8  10  12       24.19       44.88     23.81 o 
   1  11  12       22.89       23.26     23.92 o 
   2  11  12       91.97       54.24     28.34 o 
   3  11  12        6.47        0.01     25.55 o 
   4  11  12       13.64        3.45     23.67 o 
   5  11  12        2.01        0.01     27.16 o 
   6  11  12        1.99        0.01     27.25 o 
   0  12  12       14.25        0.01     23.36 o 
   1  12  12      110.93       73.09     17.16 o 
   2  12  12        4.95        0.01     24.99 o 
   1   1  13     1244.38     1269.65     18.45 o 
   2   1  13       87.65       83.15      9.58 o 
   3   1  13      276.68      268.21     12.04 o 
   4   1  13     1367.10     1266.32     19.88 o 
   5   1  13      328.28      348.64     13.96 o 
   6   1  13      196.39      171.51     10.19 o 
   7   1  13       45.89       30.75     14.36 o 
   8   1  13       99.98      103.33     11.77 o 
   9   1  13        7.00        3.70     19.67 o 
  10   1  13       19.71        9.47     15.28 o 
  11   1  13        4.77        7.07     14.68 o 
  12   1  13        2.69        1.05     10.53 o 
  13   1  13      101.18       86.48     14.98 o 
   0   2  13       52.82       46.35      8.97 o 
   1   2  13      508.25      496.88     12.93 o 
   2   2  13      153.06      155.16      9.99 o 
   3   2  13     1050.63      989.00     19.40 o 
   4   2  13     1056.77      985.02     17.45 o 
   5   2  13      442.30      425.71     15.41 o 
   6   2  13      119.72      117.08     13.53 o 
   7   2  13      179.10      171.28     14.44 o 
   8   2  13      652.53      649.05     23.21 o 
   9   2  13        1.85        0.01     23.22 o 
  10   2  13        7.55        0.01     23.96 o 
  11   2  13      166.86      152.20     17.03 o 
  12   2  13        3.34       29.61     11.47 o 
  13   2  13       26.29        0.01     26.79 o 
   1   3  13     1100.25     1052.52     26.10 o 
   2   3  13        0.92        0.01     17.68 o 
   3   3  13      137.36      128.27     12.34 o 
   4   3  13     1128.05     1170.32     27.74 o 
   5   3  13      503.34      515.11     20.75 o 
   6   3  13       57.20        0.01     21.85 o 
   7   3  13      314.81      298.71     17.81 o 
   8   3  13        1.09        0.01     20.94 o 
   9   3  13      763.71      762.87     27.68 o 
  10   3  13      194.97      207.12     17.56 o 
  11   3  13       31.35       23.54     23.69 o 
  12   3  13       33.40       31.81     24.75 o 
  13   3  13      164.37      153.83     19.28 o 
   0   4  13      340.60      312.32     16.45 o 
   1   4  13      578.75      597.84     19.96 o 
   2   4  13      110.75       94.01     12.97 o 
   3   4  13     1591.44     1501.33     31.17 o 
   4   4  13       60.82       51.72     11.41 o 
   5   4  13      906.10      918.22     26.50 o 
   6   4  13       39.39       26.69     21.68 o 
   7   4  13      386.49      383.69     21.10 o 
   8   4  13        7.39        0.01     21.30 o 
   9   4  13       43.35       63.51     13.27 o 
  10   4  13        0.75        0.01     25.00 o 
  11   4  13      644.07      638.70     28.06 o 
  12   4  13        0.34        0.01     24.82 o 
   1   5  13     1275.64     1226.82     28.98 o 
   2   5  13      128.02      131.02     15.41 o 
   3   5  13       42.31       11.95     22.63 o 
   4   5  13       89.82       79.18     11.86 o 
   5   5  13      214.87      207.38     16.62 o 
   6   5  13       64.11       20.03     21.85 o 
   7   5  13      739.90      851.06     26.73 o 
   8   5  13       40.06       54.22     12.92 o 
   9   5  13      220.86      216.66     17.62 o 
  10   5  13       55.53       89.01     16.18 o 
  11   5  13        0.01       22.39     20.72 o 
  12   5  13      144.40      143.15     18.16 o 
   0   6  13      211.34      187.18     24.12 o 
   1   6  13      130.34       83.84     23.18 o 
   2   6  13       72.43      106.79     13.42 o 
   3   6  13      784.63      755.29     25.48 o 
   4   6  13       83.50       23.42     24.94 o 
   5   6  13     1594.09     1603.47     36.96 o 
   6   6  13        0.49        8.91     20.81 o 
   7   6  13       70.19       74.17     14.42 o 
   8   6  13        8.87        0.01     24.33 o 
   9   6  13      109.90      119.21     15.43 o 
  10   6  13        0.00        0.01     25.27 o 
  11   6  13      160.10      186.56     18.68 o 
   1   7  13      210.14      189.66     16.63 o 
   2   7  13      100.07       89.63     22.62 o 
   3   7  13        7.86        4.86     19.89 o 
   4   7  13      301.65      322.68     19.83 o 
   5   7  13      123.73      129.02     16.33 o 
   6   7  13       21.39        9.39     23.09 o 
   7   7  13      167.27      178.44     16.38 o 
   8   7  13        4.11        0.01     24.62 o 
   9   7  13       56.81       47.28     24.83 o 
  10   7  13        1.69        0.01     25.65 o 
  11   7  13       23.87       48.02     15.95 o 
   0   8  13       53.32       76.92     13.05 o 
   1   8  13        6.64        0.01     22.09 o 
   2   8  13       63.58       64.61     11.90 o 
   3   8  13       65.31       43.65     20.27 o 
   4   8  13      218.28      210.84     17.46 o 
   5   8  13      194.40      168.14     17.65 o 
   6   8  13      107.56      136.10     17.13 o 
   7   8  13      102.78      116.75     17.93 o 
   8   8  13      131.15      146.82     17.02 o 
   9   8  13       19.89       12.68     25.20 o 
  10   8  13       39.23       39.07     26.71 o 
   1   9  13       39.23        3.01     22.19 o 
   2   9  13        0.06        0.01     21.51 o 
   3   9  13       48.41       30.23     21.80 o 
   4   9  13       23.64        1.89     22.11 o 
   5   9  13        8.56        3.88     23.52 o 
   6   9  13       14.49       16.65     23.60 o 
   7   9  13      137.75      157.49     18.93 o 
   8   9  13      105.62       92.21     17.29 o 
   0  10  13        3.02       16.88     20.39 o 
   1  10  13       21.33       29.31     22.13 o 
   2  10  13       65.39       23.56     25.39 o 
   3  10  13       11.42       38.81     13.11 o 
   4  10  13       12.12        9.42     22.57 o 
   5  10  13        1.13       35.13     21.57 o 
   6  10  13        1.05        0.01     23.25 o 
   7  10  13        8.29        0.01     29.07 o 
   1  11  13       54.79       68.06     15.58 o 
   2  11  13      199.95      189.75     31.16 o 
   3  11  13        1.86        0.01     24.60 o 
   4  11  13       33.94       62.14     13.20 o 
   0   0  14      802.57      988.07     17.27 o 
   1   0  14        0.05        0.01     11.35 o 
   2   0  14      216.85      199.28      9.79 o 
   3   0  14     1802.00     1712.56     22.91 o 
   4   0  14      321.42      341.79     12.07 o 
   5   0  14     1932.22     1874.20     25.34 o 
   6   0  14      504.20      497.87     15.20 o 
   7   0  14      184.86      144.92     10.59 o 
   8   0  14      113.92      110.66     10.84 o 
   9   0  14      216.13      171.16     11.93 o 
  10   0  14       39.47       45.04     16.82 o 
  11   0  14       37.90       81.58     10.14 o 
  12   0  14      124.73      120.43     12.34 o 
  13   0  14      114.84      130.63     13.82 o 
   1   1  14      702.34      614.97     14.82 o 
   2   1  14       63.17       62.71      7.56 o 
   3   1  14        1.75       16.71     11.74 o 
   4   1  14       77.60       52.33     11.39 o 
   5   1  14      232.11      261.42     13.42 o 
   6   1  14      791.26      786.21     17.11 o 
   7   1  14       40.48       19.65     14.90 o 
   8   1  14      466.39      461.78     15.39 o 
   9   1  14      206.41      208.23     28.06 o 
  10   1  14      104.12      117.59     11.00 o 
  11   1  14       83.49       94.72     13.58 o 
  12   1  14      162.23      198.69     13.44 o 
   0   2  14        5.63        0.01     11.44 o 
   1   2  14       31.50       20.21     12.12 o 
   2   2  14       25.90       14.00     12.69 o 
   3   2  14      337.93      346.38     14.23 o 
   4   2  14        7.30        0.01     13.53 o 
   5   2  14      339.62      283.17     14.01 o 
   6   2  14       19.10        0.01     21.53 o 
   7   2  14       47.53       30.13     22.61 o 
   8   2  14      262.86      249.59     19.23 o 
   9   2  14       44.75        3.57     25.51 o 
  10   2  14       75.35       33.36     26.87 o 
  11   2  14      167.92      186.41     18.10 o 
  12   2  14        3.01        0.01     24.13 o 
   1   3  14       44.89       40.12     11.14 o 
   2   3  14        0.71       22.53     15.65 o 
   3   3  14      191.41      205.05     16.03 o 
   4   3  14      144.44      132.33     14.02 o 
   5   3  14        4.30        0.01     19.67 o 
   6   3  14      220.90      232.28     19.66 o 
   7   3  14      231.95      227.71     16.53 o 
   8   3  14        0.17       21.60     19.75 o 
   9   3  14        0.54        9.64     12.97 o 
  10   3  14       22.86        8.85     24.61 o 
  11   3  14       64.78       48.88     26.81 o 
  12   3  14       20.31       12.07     23.52 o 
   0   4  14      210.47      230.52     14.71 o 
   1   4  14        0.26        0.01     19.26 o 
   2   4  14      236.86      235.36     15.68 o 
   3   4  14       23.07        5.86     20.42 o 
   4   4  14      216.84      203.14     15.72 o 
   5   4  14        0.00        4.66     19.09 o 
   6   4  14      122.62      112.35     13.74 o 
   7   4  14       51.65        0.01     25.43 o 
   8   4  14       37.92       50.47     12.70 o 
   9   4  14        4.27        0.01     23.53 o 
  10   4  14      196.10      201.11     18.67 o 
  11   4  14       34.22        0.01     26.40 o 
  12   4  14        0.57        0.01     23.69 o 
   1   5  14       56.23       52.85     21.42 o 
   2   5  14      213.01      226.22     17.55 o 
   3   5  14        5.30        0.01     21.69 o 
   4   5  14      250.14      281.99     19.31 o 
   5   5  14        6.15       14.09     20.11 o 
   6   5  14        4.78        3.20     12.42 o 
   7   5  14       17.32       38.04     20.31 o 
   8   5  14       41.70       35.92     15.93 o 
   9   5  14        4.53        0.01     23.55 o 
  10   5  14       18.02       21.60     25.09 o 
  11   5  14        4.30       24.19     22.09 o 
   0   6  14      104.24      118.34     15.37 o 
   1   6  14        7.43        0.01     21.54 o 
   2   6  14       27.84       37.61     11.33 o 
   3   6  14       90.69      110.21     14.34 o 
   4   6  14       33.95       31.10     19.92 o 
   5   6  14        0.67        0.01     23.29 o 
   6   6  14       14.83        9.46     20.87 o 
   7   6  14       15.77        0.01     23.01 o 
   8   6  14       16.38        0.01     23.43 o 
   9   6  14       69.35       99.77     15.21 o 
  10   6  14       44.90       26.75     25.07 o 
   1   7  14       45.11       57.19     13.97 o 
   2   7  14       15.30        2.26     21.69 o 
   3   7  14       48.11        9.19     24.27 o 
   4   7  14      257.39      230.58     19.26 o 
   5   7  14       26.07       22.28     23.15 o 
   6   7  14      212.86      209.57     18.45 o 
   7   7  14      129.28      111.74     17.56 o 
   8   7  14        7.73        0.01     25.31 o 
   9   7  14       22.86        0.01     27.35 o 
  10   7  14        4.60        0.01     25.88 o 
   0   8  14        4.53        0.01     20.42 o 
   1   8  14      153.04      165.78     22.55 o 
   2   8  14       14.01       10.79     19.84 o 
   3   8  14      131.16      125.73     15.67 o 
   4   8  14       95.86      102.57     14.59 o 
   5   8  14      257.87      311.09     20.39 o 
   6   8  14      295.46      355.36     21.45 o 
   7   8  14       45.84       25.26     27.29 o 
   8   8  14      147.60      123.04     20.34 o 
   9   8  14      102.33      111.09     19.13 o 
   1   9  14       91.24       46.48     26.89 o 
   2   9  14        2.14        0.01     23.01 o 
   3   9  14        0.49       21.46     18.54 o 
   4   9  14       56.97       41.12     22.99 o 
   5   9  14       31.34       12.23     21.89 o 
   6   9  14       12.71       41.23     13.51 o 
   7   9  14      173.09      166.95     19.94 o 
   0  10  14      347.23      292.34     35.74 o 
   1  10  14       55.49       66.40     14.17 o 
   2  10  14        3.58        8.94     21.78 o 
   3  10  14      174.04      203.51     18.06 o 
   4  10  14        0.00        9.18     22.36 o 
   5  10  14       27.92       25.98     25.68 o 
   1  11  14        0.07        0.01     25.15 o 
   1   1  15       14.14        0.01     12.40 o 
   2   1  15       38.93       34.47      7.48 o 
   3   1  15      121.84      140.03     10.95 o 
   4   1  15      167.76      192.02     10.86 o 
   5   1  15       51.69       43.12     11.05 o 
   6   1  15       46.85       44.28     15.38 o 
   7   1  15       54.68       70.99     10.70 o 
   8   1  15       45.41       43.58     11.70 o 
   9   1  15       14.88       16.55     15.84 o 
  10   1  15       49.71       59.06     14.74 o 
  11   1  15        2.20        0.03     16.25 o 
  12   1  15       46.40       23.54     18.04 o 
   0   2  15      502.89      549.38     14.66 o 
   1   2  15        5.69        0.01     12.11 o 
   2   2  15      133.12      140.94     12.00 o 
   3   2  15        9.17        0.01     13.48 o 
   4   2  15      194.00      191.86     10.61 o 
   5   2  15       13.73        0.01     14.42 o 
   6   2  15      552.98      574.03     24.54 o 
   7   2  15       79.37       93.83     14.75 o 
   8   2  15      811.96      881.32     29.34 o 
   9   2  15       62.39       19.61     25.93 o 
  10   2  15       80.12       79.95     16.87 o 
  11   2  15        0.15        0.01     26.83 o 
  12   2  15       17.37        0.01     25.90 o 
   1   3  15        3.14        0.01     17.73 o 
   2   3  15      676.91      636.12     24.25 o 
   3   3  15      368.75      371.25     19.74 o 
   4   3  15        0.85       12.95     18.12 o 
   5   3  15       77.17       61.50     13.85 o 
   6   3  15       86.92      103.39     15.22 o 
   7   3  15       57.75       15.60     24.49 o 
   8   3  15       32.49       13.91     23.37 o 
   9   3  15      140.24      135.88     17.42 o 
  10   3  15      173.76      187.94     19.16 o 
  11   3  15       24.15       37.37     23.73 o 
   0   4  15      800.67      879.53     27.43 o 
   1   4  15       45.18       36.76     20.43 o 
   2   4  15     1912.49     1953.74     39.56 o 
   3   4  15        1.11        7.36     20.85 o 
   4   4  15       52.20       53.95     13.15 o 
   5   4  15       25.41       39.42     20.25 o 
   6   4  15      564.71      517.72     24.99 o 
   7   4  15        3.58       11.97     21.67 o 
   8   4  15      207.22      221.66     19.11 o 
   9   4  15      207.73      222.16     20.42 o 
  10   4  15      159.47      182.77     18.93 o 
  11   4  15        5.65        0.01     25.71 o 
   1   5  15        3.75        0.01     21.57 o 
   2   5  15      139.96      138.77     16.04 o 
   3   5  15        0.50        0.01     20.61 o 
   4   5  15       96.94      116.45     14.40 o 
   5   5  15       75.28       92.93     13.02 o 
   6   5  15       85.13       34.71     25.38 o 
   7   5  15       61.09       90.57     13.26 o 
   8   5  15       66.20       70.97     15.86 o 
   9   5  15       32.00        6.10     25.80 o 
  10   5  15       88.56       42.63     28.87 o 
   0   6  15     1072.22      927.63     39.61 o 
   1   6  15       89.85      115.05     15.82 o 
   2   6  15      144.30      244.27     17.52 o 
   3   6  15       19.30        2.32     23.16 o 
   4   6  15       79.90        7.11     25.84 o 
   5   6  15       81.82       38.33     26.26 o 
   6   6  15      149.41      164.80     16.09 o 
   7   6  15       36.38       19.53     24.43 o 
   8   6  15      285.59      281.19     20.17 o 
   9   6  15       44.09       69.89     15.28 o 
  10   6  15       87.98       97.29     18.07 o 
   1   7  15        7.90        0.01     21.39 o 
   2   7  15       28.93        0.01     22.72 o 
   3   7  15       38.83        0.01     23.13 o 
   4   7  15      357.79      352.64     20.21 o 
   5   7  15       38.77       33.85     23.40 o 
   6   7  15       30.89       30.89     22.93 o 
   7   7  15       61.90       45.55     16.92 o 
   8   7  15       30.22       11.99     24.60 o 
   9   7  15       28.32        0.01     28.94 o 
   0   8  15        0.44        0.01     20.59 o 
   1   8  15        5.55       35.81     20.33 o 
   2   8  15        6.20       13.34     19.59 o 
   3   8  15       10.34        8.38     21.60 o 
   4   8  15        6.45        0.01     23.94 o 
   5   8  15        3.27       20.91     22.17 o 
   6   8  15        0.61       34.10     21.78 o 
   7   8  15        0.49       12.93     24.14 o 
   1   9  15       28.29       37.67     22.98 o 
   2   9  15       29.37       28.44     22.99 o 
   3   9  15        1.51        1.37     23.49 o 
   4   9  15        3.37       16.78     23.54 o 
   5   9  15        0.88        0.01     25.25 o 
   6   9  15        7.46        0.01     27.70 o 
   0  10  15      265.51      270.26     34.22 o 
   1  10  15        4.71        7.93     24.45 o 
   2  10  15        9.87        0.01     27.34 o 
   3  10  15        6.08       34.40     21.80 o 
   0   0  16       72.96       68.14     10.63 o 
   1   0  16      119.84      110.81      9.13 o 
   2   0  16       20.86       21.61      9.38 o 
   3   0  16       39.37       40.38     14.75 o 
   4   0  16      169.50      170.83     11.26 o 
   5   0  16       90.91       69.80     10.38 o 
   6   0  16      106.23      109.34     10.36 o 
   7   0  16        4.73        0.01     16.33 o 
   8   0  16      281.83      292.60     15.03 o 
   9   0  16      163.27      180.58     13.93 o 
  10   0  16      177.97      129.89     13.10 o 
  11   0  16      236.27      218.94     15.64 o 
   1   1  16       41.51       48.29      8.59 o 
   2   1  16       56.04       42.92     10.26 o 
   3   1  16       11.52       23.01      9.43 o 
   4   1  16       26.53       15.03     13.70 o 
   5   1  16       91.03       90.44      9.62 o 
   6   1  16        2.31        2.76     14.52 o 
   7   1  16        1.37       12.68     14.38 o 
   8   1  16      159.68      155.77     15.36 o 
   9   1  16       15.60       19.12     15.77 o 
  10   1  16       81.87       66.22     18.69 o 
  11   1  16        9.49       20.94     16.40 o 
   0   2  16      572.11      565.07     21.39 o 
   1   2  16       10.21       21.16     12.32 o 
   2   2  16      404.37      338.02     16.32 o 
   3   2  16        0.99        0.94     13.50 o 
   4   2  16      284.09      274.46     12.59 o 
   5   2  16        0.63        0.01     14.65 o 
   6   2  16       45.62       50.70     13.71 o 
   7   2  16       20.47       17.21     24.04 o 
   8   2  16       78.23       97.21     15.95 o 
   9   2  16       96.17       99.77     16.48 o 
  10   2  16        8.27        0.01     25.24 o 
  11   2  16       62.76       91.01     16.96 o 
   1   3  16        0.40        0.01     21.80 o 
   2   3  16       17.05        1.62     19.55 o 
   3   3  16       28.17       14.73     22.15 o 
   4   3  16       25.29       34.47     11.92 o 
   5   3  16       49.54       55.92     13.64 o 
   6   3  16      196.82      197.49     17.15 o 
   7   3  16        2.22        0.01     24.16 o 
   8   3  16       93.12       85.28     14.40 o 
   9   3  16       76.79       98.88     14.58 o 
  10   3  16      136.35      105.96     19.71 o 
   0   4  16      222.61      252.80     24.65 o 
   1   4  16       37.18       20.36     21.78 o 
   2   4  16      372.49      265.75     17.82 o 
   3   4  16      194.51      191.57     17.38 o 
   4   4  16      325.40      314.63     19.09 o 
   5   4  16       65.66       63.84     14.08 o 
   6   4  16       49.31       32.56     24.21 o 
   7   4  16       28.86       30.81     12.59 o 
   8   4  16        0.36        0.01     24.85 o 
   9   4  16       29.85       20.82     24.93 o 
  10   4  16        4.65        0.01     26.54 o 
   1   5  16       14.95        0.01     21.74 o 
   2   5  16        7.04        0.01     21.74 o 
   3   5  16       58.04       70.23     13.48 o 
   4   5  16      318.06      310.98     18.93 o 
   5   5  16       44.11       75.41     21.96 o 
   6   5  16      103.19       40.80     29.44 o 
   7   5  16       36.54       49.52     14.25 o 
   8   5  16       49.49       43.23     25.52 o 
   9   5  16       23.86        0.72     26.89 o 
   0   6  16      475.86      544.16     33.83 o 
   1   6  16      185.63      190.40     16.74 o 
   2   6  16       35.83      116.16     15.04 o 
   4   6  16        7.04        0.01     23.78 o 
   5   6  16       11.96       26.54     22.25 o 
   6   6  16       22.01       34.00     23.29 o 
   7   6  16       19.38       42.06     22.67 o 
   8   6  16       32.94       22.89     24.18 o 
   1   7  16       21.23       20.99     12.87 o 
   2   7  16      143.68      153.26     17.51 o 
   3   7  16        0.30        0.01     24.61 o 
   4   7  16      213.18      211.32     18.49 o 
   5   7  16       16.73        0.01     25.28 o 
   6   7  16        2.72        0.01     25.06 o 
   7   7  16       95.84      132.28     17.77 o 
   0   8  16       25.70       42.38     13.63 o 
   1   8  16       17.03       45.99     11.82 o 
   2   8  16       42.44       56.62     24.16 o 
   3   8  16       59.86       26.63     26.26 o 
   4   8  16        5.92        0.01     24.99 o 
   5   8  16      112.85      105.45     28.66 o 
   6   8  16        6.70        0.01     26.36 o 
   1   9  16       24.56        0.01     27.83 o 
   2   9  16       34.23       47.93     25.46 o 
   3   9  16       35.82       28.24     25.49 o 
   4   9  16       67.85       45.72     28.29 o 
   1   1  17      230.48      258.02     12.57 o 
   2   1  17       47.81       50.96     10.55 o 
   3   1  17       62.35       63.99     10.34 o 
   4   1  17        0.24        0.01     14.85 o 
   5   1  17        6.00        4.74     14.66 o 
   6   1  17        0.03        0.73     15.14 o 
   7   1  17        3.10        6.52     16.17 o 
   8   1  17        0.38        0.02     16.57 o 
   9   1  17       40.58       24.64     12.61 o 
  10   1  17        0.08        3.50     17.27 o 
   0   2  17       62.61       72.29      9.34 o 
   1   2  17        1.49        8.95     12.99 o 
   2   2  17       27.84        1.38     15.93 o 
   3   2  17      115.64      123.49     12.83 o 
   4   2  17       16.86       12.80     14.98 o 
   5   2  17      383.42      388.94     18.74 o 
   6   2  17      568.29      602.93     26.52 o 
   7   2  17       21.18       39.38     23.30 o 
   8   2  17       21.90       21.84     24.81 o 
   9   2  17       27.09       11.40     26.62 o 
   1   3  17      316.83      352.66     21.39 o 
   2   3  17      100.41      121.61     14.53 o 
   3   3  17      108.90      118.73     15.55 o 
   4   3  17      214.76      229.86     17.54 o 
   5   3  17      101.74       84.70     15.94 o 
   6   3  17       30.00        0.01     26.19 o 
   7   3  17      378.11      458.71     24.76 o 
   8   3  17       12.16        0.01     27.28 o 
   9   3  17       65.87       74.17     15.53 o 
   0   4  17        9.65        0.01     21.18 o 
   1   4  17       26.68        5.33     24.33 o 
   2   4  17       19.15        0.01     21.89 o 
   3   4  17      341.74      375.72     21.66 o 
   4   4  17       21.73       45.84     23.87 o 
   5   4  17      512.81      592.67     25.62 o 
   6   4  17        2.89        0.01     22.67 o 
   7   4  17       11.14        0.01     25.39 o 
   8   4  17        0.00        0.01     26.78 o 
   9   4  17      115.29      145.66     18.97 o 
   1   5  17      393.18      432.53     22.88 o 
   2   5  17      111.00      134.18     16.47 o 
   3   5  17       62.56       81.87     15.35 o 
   4   5  17       98.73      104.45     15.94 o 
   5   5  17       79.57       97.97     15.09 o 
   6   5  17      154.66      135.73     19.12 o 
   7   5  17       91.49       93.94     28.60 o 
   8   5  17       34.45       13.81     26.30 o 
   0   6  17       13.46        0.01     24.85 o 
   1   6  17        5.24       34.43     12.93 o 
   4   6  17       21.49        4.71     24.50 o 
   5   6  17      123.24      146.45     18.67 o 
   6   6  17       60.53       39.61     26.81 o 
   7   6  17        6.15        0.01     23.95 o 
   1   7  17        3.72        0.01     26.30 o 
   2   7  17        0.72        8.86     22.55 o 
   3   7  17        1.24        0.01     24.75 o 
   4   7  17       10.87        0.01     26.34 o 
   5   7  17        0.27       29.44     23.05 o 
   6   7  17       47.18       57.41     26.62 o 
   0   8  17       48.10       92.31     14.17 o 
   1   8  17        3.09       14.85     23.13 o 
   2   8  17       79.74      102.03     16.47 o 
   3   8  17        2.78        0.01     27.23 o 
   4   8  17       37.31       16.96     27.62 o 
   0   0  18      464.98      563.22     18.28 o 
   1   0  18       73.25       73.30     12.85 o 
   2   0  18        0.28        0.01     14.95 o 
   3   0  18      176.14      170.74     11.34 o 
   4   0  18        5.76       13.03     14.53 o 
   5   0  18      524.54      556.34     18.91 o 
   6   0  18       64.42       94.93     11.05 o 
   7   0  18      108.91      104.24     11.57 o 
   8   0  18      154.64      168.22     13.22 o 
   1   1  18       75.33       70.05     11.94 o 
   2   1  18      193.56      242.46     15.70 o 
   3   1  18       45.74       68.34     11.33 o 
   4   1  18      112.98      118.89     11.12 o 
   5   1  18      111.90       92.92     13.75 o 
   6   1  18       68.80       53.85     18.82 o 
   7   1  18       32.27       10.98     18.72 o 
   8   1  18       57.65       83.53     12.91 o 
   0   2  18        1.80        0.01     15.43 o 
   1   2  18       10.03        0.01     15.63 o 
   2   2  18        2.68        0.01     17.33 o 
   3   2  18       53.78       13.70     18.19 o 
   4   2  18       34.13        6.26     16.02 o 
   5   2  18       20.56       33.97     16.13 o 
   6   2  18      187.85      168.96     22.01 o 
   7   2  18       27.16        0.01     27.15 o 
   8   2  18      122.78      196.60     21.16 o 
   1   3  18       25.42        0.01     23.63 o 
   2   3  18       28.44       37.34     22.61 o 
   3   3  18        4.59        0.01     23.31 o 
   4   3  18      128.90      158.16     17.59 o 
   5   3  18        2.83        0.01     24.23 o 
   6   3  18       19.04       37.93     23.71 o 
   7   3  18       67.41       47.59     27.17 o 
   8   3  18        3.02       18.43     15.08 o 
   0   4  18       62.38       70.36     24.97 o 
   1   4  18       30.14       35.59     22.53 o 
   2   4  18       17.20       35.92     23.27 o 
   3   4  18       23.82       44.76     15.45 o 
   4   4  18        2.23       21.22     21.51 o 
   5   4  18        1.21        0.01     22.90 o 
   6   4  18        9.37        0.01     25.36 o 
   7   4  18       55.24       75.71     16.31 o 
   1   5  18        0.99        5.95     22.99 o 
   2   5  18        8.58        6.67     24.56 o 
   3   5  18        4.99        0.01     25.12 o 
   4   5  18       71.26       94.33     15.29 o 
   5   5  18       34.31       40.63     14.42 o 
   6   5  18        0.72       37.51     21.90 o 
   0   6  18      399.83      450.42     33.66 o 
   1   6  18       49.44       19.30     26.14 o 
   4   6  18        3.30       20.05     22.50 o 
   5   6  18        7.14        0.01     28.86 o 
   1   7  18        4.62       33.81     23.82 o 
   2   7  18        0.87        0.01     27.87 o 
   3   7  18       68.36       35.22     27.43 o 
   1   1  19       56.68       53.87     17.48 o 
   2   1  19       37.27       34.79     16.95 o 
   3   1  19        2.22        0.02     17.06 o 
   4   1  19      124.32      132.15     13.99 o 
   5   1  19       49.02       31.51     19.98 o 
   6   1  19       95.08      121.90     16.38 o 
   7   1  19        0.75        0.20     18.02 o 
   0   2  19       40.58       37.68     17.94 o 
   1   2  19       51.61       30.13     16.86 o 
   2   2  19       28.28       20.46     17.79 o 
   3   2  19        3.80       32.96     14.60 o 
   4   2  19       68.48       70.37     13.24 o 
   5   2  19        1.77        0.02     17.33 o 
   6   2  19      148.94      165.60     18.41 o 
   1   3  19        5.05        0.01     23.50 o 
   2   3  19      236.76      244.01     20.56 o 
   3   3  19       21.06        1.35     24.60 o 
   4   3  19      266.12      385.06     23.45 o 
   5   3  19       15.48        0.01     26.46 o 
   6   3  19       79.32       57.79     28.99 o 
   0   4  19      304.83      331.65     37.46 o 
   1   4  19       62.01       78.39     14.54 o 
   2   4  19      106.50      139.64     19.68 o 
   3   4  19       16.98       31.31     23.95 o 
   4   4  19        9.13        7.79     22.75 o 
   5   4  19        0.99        0.01     25.34 o 
   1   5  19      127.02      120.18     30.41 o 
   2   5  19      183.37      205.47     20.71 o 
   3   5  19      114.13      162.16     19.31 o 
   4   5  19       85.08      121.03     18.51 o 
   0   6  19       22.89       49.84     15.71 o 
   1   6  19        7.67       30.87     24.29 o 
   0   0  20       19.45       12.20     17.79 o 
   1   0  20        7.02       30.59     16.58 o 
   2   0  20        0.56       12.95     15.56 o 
   3   0  20       93.19      136.68     11.68 o 
   4   0  20       17.64        2.18     17.34 o 
   5   0  20      131.21      142.10     14.20 o 
   1   1  20      346.64      419.41     17.27 o 
   2   1  20       54.94       56.93     13.86 o 
   3   1  20        0.11        9.02     16.11 o 
   4   1  20      121.40      137.63     13.64 o 
   0   2  20       44.11       63.02     18.40 o 
   1   2  20       27.33       20.35     14.58 o 
   2   2  20       50.91       71.70     13.40 o 
   3   2  20       28.19       27.97     17.48 o 
   4   2  20        1.94        1.44     17.25 o 
   1   3  20       63.89       56.16     17.60 o 
   2   3  20       31.61       37.93     24.72 o 
   3   3  20       27.20       13.04     25.28 o 
   0   4  20        0.12        0.01     26.93 o 
   1   4  20        0.00        0.01     27.40 o 
                                                 
